# Supplementary material for: Deciphering cell states and the cellular ecosystem to improve risk stratification in acute myeloid leukemia
Source: Brief Bioinform. 2025 Jan 27;26(1):bbaf028. doi: 10.1093/bib/bbaf028 (PMC11770069; doi:10.1093/bib/bbaf028)
Supplement: Supplementary_Tables_bbaf028 [file supplementary_tables_bbaf028.xlsx]

## Sheet: Table S1 - scRNA-seq
Table S1. scRNA-seq datasets used in this study
Category	Library	Dataset	Description	Publication	Data Link
Clinical Cohort	scRNA-seq	This study	5 diagnostic samples with acute leukemia, 24,423 cells - 1 ALL sample (excluded) - 4 AML samples, 19,534 cells	This study	HRA007529
		vanGalen2019	36 AML samples, 30,712 cells - 16 diagnostic samples, 15,685 cells --> 4 with insufficient leukemic cells (excluded)	van Galen el al., Cell, 2019	ABC portal
		Dufva2020	8 AML diagnostic samples, 30,681 cells	Dufva et al., Cancer Cell, 2020	ABC portal
		Petti2019	5 AML diagnostic samples, 38,482 cells - two replicates for each sample, replicate 2 was excluded	Petti et al., Nat. Commun., 2019	ABC portal
		Lasry2022	42 AML diagnostic samples, 167,534 cells - 20 adult AML samples, 88,269 cells	Lasry et al., Nat. Cancer, 2022	GSE185381
		Beneyto-Calabuig2023	24 AML samples, 86,383 cells - 19 diagnostic samples, 65,984 cells	Beneyto-Calabuig et al., Cell Stem Cell, 2023	Figshare
PD-1 blockade		Abbas2021	8 AML samples, 60,753 cells - 3 with complete and partial response - 3 with not response - 2 with stable disease (excluded)	Abbas et al., Nat. Commun., 2021	GSE198052
		10k Human PBMCs	11,984 cells for testing the speed of sciNMF	NA	10x Genomics

## Sheet: Table S2 - Bulk expression
Table S2. Bulk gene expression datasets used in this study
Category	Library	Dataset	Description	Publication	Data Link
Clinical Cohort	RNA-seq	TCGA-LAML	179 AML samples with survival data	TCGA, NEJM, 2013	cBioPortal
		BeatAML2	431 AML samples with survival data	Tyner et al., Nature, 2018 Bottomly et al., Cancer Cell, 2022	BeatAML2
		Leucegene	155 AML samples with survival data	Pabst et al., Blood, 2016 Laval.lée et al., Blood, 2015 Laval.lée et al., Nat. Genet., 2015 Laval.lée et al., Leukemia, 2016 Laval.lée et al., Blood, 2016 Maiga et al., Blood Cancer J., 2016 Simon et al., Clin. Cancer Res., 2017 Baccelli et al., Blood Cancer J., 2017 Laval.lée et al., Leukemia, 2018 Moison et al., Blood Adv., 2019 Baccelli et al., Cancer Cell, 2019 Bisaillon et al., Leukemia, 2020	GSE67040
		GSE165656	81 AML samples with survival data	Abbas HA et la., Front Oncol, 2021	GSE165656
	Microarray	GSE6891	495 AML samples with survival data	Veerhaak et al., Haematologica, 2009 de Jonge et al., Blood, 2010	GSE6891
		GSE10358	91 AML samples with survival data	Tomasson et al. Blood, 2008 Walter et al., Proc. Natl. Acad. Sci. USA, 2009	GSE10358
		GSE37642-GPL96	417 AML samples with survival data	Li et al., J. Clin. Oncol., 2013	GSE37642
		GSE37642-GPL570	136 AML samples with survival data	Li et al., J. Clin. Oncol., 2013	GSE37642
		GSE12417-GPL96	163 AML samples with survival data	Metzeler et al., Blood, 2008	GSE12417
		GSE12417-GPL570	79 AML samples with survival data	Metzeler et al., Blood, 2008	GSE12417
Induction Failure	RNA-seq	Herold2018	250 diagnostic AML samples - 71 with primary induction failure - 164 with complete remission	Herold et al., Haematologica, 2018	GSE106291
Diagnosis-Relapse	RNA-seq	Shlush2017	11 diagnosis-relapse pairs, post-chemotherapy	Shlush et al., Nature, 2017	Suppl Table 9
		Christopher2018	9 diagnosis-relapse pairs, post-chemotherapy 7 diagnosis-relapse pairs, post allo HSCT (excluded)	Christopher et al., NEJM, 2018	Suppl Table 6
		Li2016	19 diagnosis-relapse pairs, post-chemotherapy	Li et al., Nat Medicine, 2016	GSE83533
		Cocciardi2019	10 diagnosis-relapse pairs, post-chemotherapy, NPM1-mutant - 5 pairs retained NPM1c at relapse - 5 pairs lost NPM1c at relapse (secondary AML, excluded)	Cocciardi et al., Nat Commun, 2019	GSE128603

## Sheet: Table S3 - Cell Classifier
Table S3. The performance of RFormer versus the existing methods
Dataset	Method	variable	median
Beneyto-Calabuig2023	RFormer	F1	0.945888
Beneyto-Calabuig2023	RFormer	Precision	0.971438
Beneyto-Calabuig2023	RFormer	Recall	0.921392
Beneyto-Calabuig2023	RFormer	AUC	0.92022
Beneyto-Calabuig2023	RFormer	Sensitivity	0.921392
Beneyto-Calabuig2023	RFormer	Specificity	0.958713
Beneyto-Calabuig2023	RF	F1	0.905946
Beneyto-Calabuig2023	RF	Precision	0.895791
Beneyto-Calabuig2023	RF	Recall	0.933268
Beneyto-Calabuig2023	RF	AUC	0.805375
Beneyto-Calabuig2023	RF	Sensitivity	0.933268
Beneyto-Calabuig2023	RF	Specificity	0.800524
Beneyto-Calabuig2023	TOSICA	F1	0.892634
Beneyto-Calabuig2023	TOSICA	Precision	0.97881
Beneyto-Calabuig2023	TOSICA	Recall	0.837065
Beneyto-Calabuig2023	TOSICA	AUC	0.895931
Beneyto-Calabuig2023	TOSICA	Sensitivity	0.837065
Beneyto-Calabuig2023	TOSICA	Specificity	0.969428
Beneyto-Calabuig2023	singleCellNet	F1	0.921167
Beneyto-Calabuig2023	singleCellNet	Precision	0.974168
Beneyto-Calabuig2023	singleCellNet	Recall	0.872675
Beneyto-Calabuig2023	singleCellNet	AUC	0.879389
Beneyto-Calabuig2023	singleCellNet	Sensitivity	0.872675
Beneyto-Calabuig2023	singleCellNet	Specificity	0.965721
Beneyto-Calabuig2023	ikarus	F1	0.722885
Beneyto-Calabuig2023	ikarus	Precision	0.924829
Beneyto-Calabuig2023	ikarus	Recall	0.323662
Beneyto-Calabuig2023	ikarus	AUC	0.609209
Beneyto-Calabuig2023	ikarus	Sensitivity	0.323662
Beneyto-Calabuig2023	ikarus	Specificity	0.99176
Beneyto-Calabuig2023	scPAGE	F1	0.570006
Beneyto-Calabuig2023	scPAGE	Precision	0.708112
Beneyto-Calabuig2023	scPAGE	Recall	0.500839
Beneyto-Calabuig2023	scPAGE	AUC	0.498264
Beneyto-Calabuig2023	scPAGE	Sensitivity	0.500839
Beneyto-Calabuig2023	scPAGE	Specificity	0.499438
Beneyto-Calabuig2023	CopyKAT	F1	0.568227
Beneyto-Calabuig2023	CopyKAT	Precision	0.789438
Beneyto-Calabuig2023	CopyKAT	Recall	0.635112
Beneyto-Calabuig2023	CopyKAT	AUC	0.523864
Beneyto-Calabuig2023	CopyKAT	Sensitivity	0.635112
Beneyto-Calabuig2023	CopyKAT	Specificity	0.723527
Beneyto-Calabuig2023	SCEVAN	F1	0.846154
Beneyto-Calabuig2023	SCEVAN	Precision	0.870901
Beneyto-Calabuig2023	SCEVAN	Recall	0.83296
Beneyto-Calabuig2023	SCEVAN	AUC	0.68271
Beneyto-Calabuig2023	SCEVAN	Sensitivity	0.83296
Beneyto-Calabuig2023	SCEVAN	Specificity	0.811303
Lasry2022	RFormer	F1	0.878524
Lasry2022	RFormer	Precision	0.969786
Lasry2022	RFormer	Recall	0.834786
Lasry2022	RFormer	AUC	0.801704
Lasry2022	RFormer	Sensitivity	0.834786
Lasry2022	RFormer	Specificity	0.909525
Lasry2022	RF	F1	0.874002
Lasry2022	RF	Precision	0.972336
Lasry2022	RF	Recall	0.841491
Lasry2022	RF	AUC	0.784889
Lasry2022	RF	Sensitivity	0.841491
Lasry2022	RF	Specificity	0.869029
Lasry2022	TOSICA	F1	0.748844
Lasry2022	TOSICA	Precision	0.96784
Lasry2022	TOSICA	Recall	0.676315
Lasry2022	TOSICA	AUC	0.697831
Lasry2022	TOSICA	Sensitivity	0.676315
Lasry2022	TOSICA	Specificity	0.921164
Lasry2022	singleCellNet	F1	0.793779
Lasry2022	singleCellNet	Precision	0.965926
Lasry2022	singleCellNet	Recall	0.763194
Lasry2022	singleCellNet	AUC	0.746189
Lasry2022	singleCellNet	Sensitivity	0.763194
Lasry2022	singleCellNet	Specificity	0.866712
Lasry2022	ikarus	F1	0.558427
Lasry2022	ikarus	Precision	0.927957
Lasry2022	ikarus	Recall	0.399492
Lasry2022	ikarus	AUC	0.639033
Lasry2022	ikarus	Sensitivity	0.399492
Lasry2022	ikarus	Specificity	0.933997
Lasry2022	scPAGE	F1	0.624057
Lasry2022	scPAGE	Precision	0.803885
Lasry2022	scPAGE	Recall	0.496596
Lasry2022	scPAGE	AUC	0.501051
Lasry2022	scPAGE	Sensitivity	0.496596
Lasry2022	scPAGE	Specificity	0.502995
Lasry2022	CopyKAT	F1	0.569586
Lasry2022	CopyKAT	Precision	0.798629
Lasry2022	CopyKAT	Recall	0.502875
Lasry2022	CopyKAT	AUC	0.499811
Lasry2022	CopyKAT	Sensitivity	0.502875
Lasry2022	CopyKAT	Specificity	0.487095
Lasry2022	SCEVAN	F1	0.661485
Lasry2022	SCEVAN	Precision	0.782132
Lasry2022	SCEVAN	Recall	0.574079
Lasry2022	SCEVAN	AUC	0.503962
Lasry2022	SCEVAN	Sensitivity	0.574079
Lasry2022	SCEVAN	Specificity	0.453849

## Sheet: Table S4 - Cellstate Signature
Table S4. The leukemic and immune cell state signatures identified by sciNMF workflow
Leukemic cell states									TME cell states
Leukemic_S1	Leukemic_S2	Leukemic_S3	Leukemic_S4	Leukemic_S5	Leukemic_S6	Leukemic_S7	Leukemic_S8	Leukemic_S9	CD8_S1	CD8_S2	CD8_S3	CD8_S4	NK_S1	NK_S2	NK_S3	B_S1	B_S2	B_S3	B_S4	CD4_S1	CD4_S2	CD4_S3	Monocyte_S1	Monocyte_S2	Monocyte_S3
TUBA1B	MALAT1	AZU1	FTH1	SPINK2	SLC40A1	CRIP1	FOS	JCHAIN	NKG7	HLA-DRA	JUN	IL7R	FCER1G	NFKBIA	CD74	JUN	TCL1A	CD52	SAMHD1	S100A4	JUN	LINC00861	NAMPT	CD74	STMN1
STMN1	NEAT1	SRGN	TPM4	CDK6	SOX4	VIM	CXCL8	CD36	GNLY	CD74	JUNB	LTB	GZMB	PMAIP1	HLA-DRA	FOS	FCER2	CD74	ACTG1	IL32	FOS	LEF1	CXCL8	HLA-DRA	HMGN2
H2AFZ	NKTR	MPO	H1FX	ANGPT1	GATA2	S100A10	DUSP1	SPINK2	GZMA	CD34	ZFP36	TPT1	SPON2	JUN	EEF1A1	DUSP1	PLPP5	HLA-DRB5	TYROBP	KLRB1	ZFP36	ATM	NEAT1	HLA-DRB5	TUBA1B
TUBB	LUC7L3	CTSG	DDIT3	SERPINB1	CNRIP1	LGALS1	JUN	CD99	GZMH	AREG	HBA2	EEF1B2	PRF1	TSC22D3	EEF1B2	KLF6	IL4R	LTB	FXYD5	CCL5	JUNB	SELL	S100A12	HLA-DRB1	H2AFZ
HIST1H4C	PNISR	LYZ	GNA15	SOX4	PLEK	TAGLN2	EGR1	CD34	IL32	H2AFY	IER2	LEF1	KLRB1	CD3D	IFITM3	PPP1R15A	LTB	ACTB	HCST	LGALS1	DUSP1	MALAT1	IFITM2	HLA-DPA1	HIST1H4C
HMGB2	MDM4	ELANE	SYAP1	TPM4	FCER1A	LMNA	NFKBIA	GLIPR1	S100A4	AIF1	CCL4	CCR7	CD7	CD69	MEF2C	NFKBIA	SELL	RAC2	SPINK2	S100A10	NFKBIA	EEF1B2	SAT1	HLA-DPB1	TUBB
HMGB1	ANKRD36C	RNASE2	SAT1	TFDP2	CD84	S100A4	JUNB	TCF4	CCL5	FLT3	FOS	SELL	IL2RB	IL32	SOX4	TSC22D3	CD79B	PSMB9	LGALS1	ITGB1	TNFAIP3	CCR7	RGS2	S100A10	MKI67
HMGN2	OGT	CFD	VIM	ZFAS1	MARCKSL1	ANXA1	KLF2	SVIL	ACTB	ITM2C	NFKBIA	EEF1A1	FGFBP2	DUSP1	VIM	CD83	VPREB3	HLA-DPA1	ACY3	GZMA	FOSB	NACA	SOD2	TYMP	HMGB1
DUT	AKAP9	CST7	SBDS	MSI2	PRKAR2B	S100A6	IER2	CD74	GZMK	H1F0	DUSP1	TCF7	GNLY	CXCR4	AIF1	CD69	HVCN1	PFN1	AIF1	CRIP1	IER2	TRABD2A	ZFP36L1	FCN1	HMGB2
PCNA	PNN	PRTN3	CALR	H2AFY	KCNQ1OT1	CRIP2	CD69	JAML	CD52	MEF2C	GADD45B	NOSIP	ACTB	FOS	AREG	FOSB	CXCR4	PPIA	S100A4	SH3BGRL3	RGCC	IL6ST	PLIN2	IFITM3	DUT
TOP2A	DDX17	SERPINB1	HIST1H1C	CD164	PDZD8	CD99	ZFP36	BGLAP	GZMB	SERPINB1	NR4A2	LDHB	FCGR3A	CD52	GAPDH	ZFP36	HBA2	HLA-DQA1	CALM2	ACTB	NR4A2	TCF7	DUSP1	VCAN	PTMA
MKI67	RBM25	RNASE3	H3F3B	EEF1B2	LAT	AHNAK	KLF6	CD52	PRF1	EGFL7	EGR1	EIF3E	KLRF1	PPP1R15A	H2AFY	SAT1	FCRL1	OAZ1	H2AFY	ANXA2	PPP1R15A	CHRM3-AS2	FTH1	MT2A	AZU1
TYMS	SRSF11	CAT	PLIN2	CD52	PTGS1	MYADM	CXCL2	LTB	LGALS1	PRSS57	HBA1	NELL2	NKG7	CD3G	LDHB	JUNB	TMSB10	MS4A1	GSTP1	CD74	DUSP2	OXNAD1	SLC2A3	ZFP36L2	TYMS
DHFR	SMG1	PLAC8	JUN	EEF2	HACD1	EMP1	RHOB	ANXA1	CST7	TALDO1	TNF	TRABD2A	MYOM2	CD3E	ITM2C	CCNL1	LINC00926	PLAC8	GAPDH	S100A6	KLF6	NUCB2	MALAT1	LTA4H	TOP2A
NUSAP1	SRRM2	RNASEH2C	STK17B	RSL1D1	ABCC4	ANXA2	FOSB	TRG-AS1	FGFBP2	HLA-DRB1	FOSB	ACTN1	DDIT4	GNLY	HLA-DRB1	PMAIP1	TXNIP	CD79B	ID2	AHNAK	FTH1	FHIT	G0S2	ATP6V0C	RRM2
TK1	RSRP1	CLEC11A	HIST1H2AC	SPN	SMIM1	EMP3	AREG	ADGRE5	KLRD1	IFITM3	BTG2	NPM1	CMC1	LMNA	CD34	CXCR4	STAG3	ACTG1	RUNX2	PFN1	EGR1	C12orf57	EVI2B	ACTG1	CKS1B
CENPU	MACF1	SERPINB10	TSC22D1	FLT3	H3F3B	SH3BGRL3	NFKBIZ	EGFL7	SH3BGRL3	HLA-DPA1	RGS1	PABPC1	CD247	MYADM	ZFAS1	MALAT1	CD52	FCRLA	LSP1	LTB	CD69	EIF3E	NFKBIA	ID2	NUSAP1
CENPF	ZNF292	CSTA	HHEX	ITM2A	STAM	TPPP3	PPP1R15A	DNTT	S100A6	GNA15	CD69	MAL	GPR65	KLF6	ANKRD28	H3F3B	COL19A1	COTL1	IFITM1	S100A11	DNAJB1	NOSIP	CSF3R	CTSS	PCNA
MCM4	PHIP	S100A8	SMIM3	CD69	HBD	TUBA1A	TSC22D3	MEF2C	CMC1	SPINK2	IFNG	RCAN3	CLIC3	YPEL5	HMGA1	SQSTM1	STX7	FCMR	SATB1	TAGLN2	TSC22D3	TPT1	MXD1	HLA-B	PPIA
HIST1H1B	ITSN2	RETN	H1F0	SLC38A1	CXCL3	DBI	TUBA1A	ALOX5	KLRB1	TKT	HBB	TMEM123	TYROBP	FTH1	LST1	EIF1	APLP2	HLA-DRA	DDIT4	HLA-DRB1	ANXA1	RGS10	CLEC4E	HLA-DMA	RNASE2
CKS1B	BAZ2B	NDUFB9	IDS	EIF3E	TSC22D1	CD9	SOX4	HCST	KLRG1	GAPDH	GNLY	OXNAD1	CCL5	NFKBIZ	TUBA1B	NEAT1	TRAF3IP3	ARPC5	JCHAIN	HLA-A	GADD45B	GIMAP7	FCGR2A	CST3	BIRC5
NASP	N4BP2L2	S100A9	BEX1	HNRNPA1	RRN3	MAMDC2	BTG2	NPTX2	PFN1	ENO1	PMAIP1	FOS	MAP3K8	TNFAIP3	NAP1L1	JUND	NCF1	SH3BGRL3	SRGN	NEAT1	MYADM	ACTN1	BCL2A1	VIM	ATAD2
HELLS	HNRNPH1	CITED2	MAFF	NRIP1	LTBP1	ATP2B1	ATF3	GPR34	CRIP1	ACTG1	DUSP2	NACA	GIMAP7	RGCC	HINT1	NR4A2	TSPAN13	S100A6	GSN	CLIC1	CSRNP1	ITGA6	C5AR1	PSAP	CENPF
BIRC5	ZRANB2	P4HB	EIF1	SELL	MALAT1	KLF6	TSC22D1	ITM2C	ANXA2	HLA-DRB5	TNFAIP3	CD8B	SH2D1B	S100A4	FKBP1A	UBC	EAF2	CORO1A	ITM2C	HLA-B	SLC2A3	UBA52	RNF149	CPVL	H2AFV
RRM2	CCNL1	NKG7	MAP3K8	UBB	IL1B	TMSB10	HIST1H1C	SLC38A1	ITGB1	SMIM24	CCL3	RGS10	ID2	IFNG	STMN1	SFPQ	HBB	ARHGDIB	ACTB	LGALS3	UBC	UQCRB	FCGR3B	PSME2	MCM4
ATAD2	SREK1	MNDA	CD99	SNHG8	RGS18	SAMHD1	DNAJB1	CALCRL	CD2	SPINT2	KLF6	PIK3IP1	KLRC1	VIM	PRSS57	ZFP36L2	MEF2C	CTSH	SCPEP1	NKG7	ZFP36L2	LDLRAP1	TREM1	LY6E	CKS2
CLSPN	TTC14	PRSS57	XBP1	BCL11A	PDLIM1	CD44	RGS1	HLA-DRB1	TMSB4X	SOX4	XCL2	NDFIP1	DIP2A	TSPYL2	SELL	GADD45B	GABPB1-AS1	LSP1	ANXA1	CD52	LMNA	PNISR	RHOB	HLA-DQA1	SRGN
TMPO	JMJD1C	MGST1	SNHG7	SRSF5	ITGA2B	KLF2	RGS2	CD200	CD74	PDLIM1	CITED2	NAP1L1	GZMA	JUND	IMPDH2	SNHG8	C1orf162	S100A4	CD3E	TNFRSF4	TUBA1A	MAML2	CMTM2	GABARAP	IDH2
NUCKS1	CHD9	LYST	AREG	FGFR1OP2	ATF7IP2	S100A11	NR4A2	KLF6	HLA-DRB1	CAT	H3F3B	LDLRAP1	HOPX	EIF1	HLA-DRB5	DDX21	CD69	POU2F2	FKBP1A	COTL1	BTG2	TSHZ2	CDC42EP3	CD48	TPX2
DNAJC9	ATP8B4	PPP1R27	IRF1	HINT1	TESPA1	IQGAP1	MCL1	ALDH2	C12orf75	IGFBP7	RGCC	SATB1	XAF1	DNAJB1	NEAT1	YPEL5	BIRC3	CD1C	FCER1G	CST7	SRGN	CD7	S100P	CRIP1	SMC4
TPX2	ANKRD28	RGCC	LUZP1	XBP1	ACSM3	CAMK1D	H3F3B	BCL11A	DUSP2	FOS	UBC	CHRM3-AS2	APMAP	CSRNP1	CDK6	CYCS	ZFP36L1	PTPN6	VIM	IL7R	CCL5	BCL11B	JUN	SERPINA1	DNMT1
MCM7	GOLGB1	NUCB2	SNHG8	NPR3	MYCN	TSC22D3	CCL3	NEGR1	PLEK	ANKRD28	TSC22D3	SERINC5	JAK1	PLIN2	TSC22D1	PELI1	BACH2	SMIM14	NEGR1	GZMK	H3F3B	GABPB1-AS1	BCL6	HLA-DQB1	RETN
DEK	CHD2	APLP2	USP12	SOCS2	FADS1	CD52	DDIT4	IL3RA	CD3G	GSTP1	CSRNP1	CD55	EFHD2	GZMH	TPT1	TUBA1A	BTG1	MYL12A	PLD4	GAPDH	NR4A1	TXK	KLF6	SLC11A1	PRC1
RANBP1	UPF2	HCST	ARID5A	MAN1A1	RAP1B	SRGN	HIST1H2AC	TFPI	HOPX	TSC22D1	PPP1R15A	MYC	RBM3	RHOB	EIF3E	IDI1	HLA-DMB	CLIC1	BMI1	MAF	YPEL5	PDK1	IFITM3	ALDH2	TK1
BRCA1	CCDC88A	NCOA4	DDAH2	GATA2	GLUL	UCP2	ZFP36L2	IDS	CD8A	HLA-DPB1	TSPYL2	CD7	IL32	NR4A2	NPDC1	RHOB	TNFAIP8	CD19	IL7R	ANXA1	EIF1	GIMAP1	FOS	CD99	RPA3
USP1	VPS13C	ENO1	DNAJB6	MEF2C	PDLIM5	CALM1	HIST2H2BE	S100Z	IFITM1	EBPL	ZNF331	SNHG8	PLAC8	UBC	TALDO1	DDX3X	AFF3	TSPAN3	RNF130	B2M	SERTAD1	TGFBR2	NCF1	IFI6	UBE2C
FANCI	ANKRD36	TMSB4X	S100A6	RSL24D1	MPP1	GAS7	BTG1	MAP7	ANXA5	TYROBP	KLRB1	FLT3LG	SH2D2A	IDS	TKT	JMJD1C	RNASE6	SH3BP5	CYTH4	ALOX5AP	DDIT4	CAMK4	CD55	LGALS3	ASPM
UBE2C	USP15	MRPL33	SPTBN1	HOPX	JUN	TSPAN2	DUSP2	DDIT4	IFITM2	SNHG7	SERTAD1	TXK	LITAF	CD8A	TAGLN2	SBDS	ARHGAP24	HCLS1	ITGB7	SYNE2	TUBB4B	MYC	IFITM1	CD14	RANBP1
SMC2	BPTF	RAB32	PELI1	HIST1H1C	C2orf88	HMGN3	ANKRD28	HLA-A	S100A11	KRT18	CXCR4	EIF3H	RASSF5	DDIT3	RILPL2	DNAJA1	CD22	PSAP	IL18	CD99	CDKN1A	AIF1	FOLR3	SLC7A7	ANP32E
DNMT1	CNTRL	SLC44A1	SOCS3	TTC3	ZMYND8	MYL6	TNFAIP3	VIM	EMP3	ADAM28	TUBA4A	SH3YL1	TNFRSF1B	DNAJA1	EGFL7	IDS	CD37	OSTF1	KLF10	ACTG1	BTG1	ABLIM1	S100A10	FTH1	CDT1
CCNA2	RNPC3	LGALS1	TSC22D3	TWISTNB	ZBTB16	TMSB4X	CITED2	LMNA	CCL4	NEAT1	ID2	CD27	AKR1C3	CALR	SPINK2	DDX24	PLEKHA2	POLD4	SEMA4D	MYL6	TNF	SNHG8	LITAF	GSTP1	CENPW
PTMA	PRPF4B	S100P	MALAT1	MACF1	CXCL8	GLIPR2	PMAIP1	PTP4A3	CTSC	SSBP2	SLC2A3	CAMK4	CHST2	MCL1	CLEC11A	REL	TRIM38	MIF	ZFAS1	VIM	CXCR4	FAU	AQP9	TMSB10	CENPM
RAD51AP1	TNRC6B	MS4A3	STK17A	LDHB	PSTPIP2	CFD	MYADM	TSC22D3	CTSW	HMGA1	DNAJB1	NSA2	ISG20	JUNB	GSN	TRA2B	HLA-DOB	CD24	NREP	MYO1F	IDS	BCL2	CEBPB	PCBP2	HMGN1
CENPM	ASH1L	FAM107B	ID2	SMYD3	RNF130	TSC22D1	SAT1	CKLF	COTL1	TCF4	TUBB4B	BCL2	GNG2	CCNL1	SNHG7	IER2	GABPB1	GABARAP	CD36	HLA-DPA1	SRSF7	FOS	JUNB	TMEM176B	ZWINT
CENPK	ATRX	CLU	SMIM24	SKP1	HIST1H1C	ANKRD28	DNAJA1	TNFRSF4	FCGR3A	NPDC1	YPEL5	EEF2	ADGRG1	H3F3B	TUBB	TSPYL2	HBA1	ADD3	LDHB	TNFRSF1B	PTGER4	SATB1	CD52	NFKBIA	ANLN
MPO	SCAF11	MYB	PIM3	ITGA4	MSI2	MTURN	MAP3K8	PIM1	CLIC1	IL18	SRSF7	EIF2S3	FYN	ZFP36	H1F0	PNRC1	IFI16	LBH	ITGB2	PRDM1	ZNF331	FCMR	S100A11	HLA-A	H2AFX
SMC4	ARGLU1	FUT4	RNF11	CCND2	MIR181A1HG	CAST	HIST1H2BC	HOPX	GIMAP4	BCL11A	OASL	ABLIM1	ETS1	TAGLN2	CD82	G3BP2	ZNF638	UCP2	TPT1	TXN	SKIL	PDE7A	HIF1A	PFN1	NUCKS1
NUCB2	PKN2	GAPDH	ANKRD28	RUNX1	NT5C3A	ACTG1	VIM	ANGPT1	APOBEC3G	CD82	ZFP36L2	ATM	CNOT6L	GADD45B	ENO1	CHD1	HLA-DMA	CRIP1	CTSD	NPDC1	SAT1	PLAC8	SELL	AHNAK	HIST1H1E
UHRF1	ZEB2	MIF	HIST1H2BC	C6orf62	TPM1	PTPRC	RGCC	CNST	B2M	CLEC11A	LMNA	AIF1	CX3CR1	LGALS1	SERPINB1	KLF2	RCSD1	HLA-A	ARPC5	LYZ	RGS1	DDX17	FPR1	MAP3K8	HIST1H1D
RRM1	KCNQ1OT1	TNFSF13B	LEPROTL1	TCF4	CXCL2	RGCC	H1F0	TSC22D1	SLC9A3R1	LST1	SKIL	SMDT1	LGALS1	SPOCK2	ITM2A	SLC2A3	ANKRD44	CD37	GABARAP	SRGN	DNAJA1	NSA2	CD14	IFI30	HIST1H1B

## Sheet: Table S5 - Cellstate Enrichment
Table S5. Pathway enrichment of leukemic cell state signatures
Leukemic cell state	Category	ID	GeneRatio	BgRatio	pvalue	p.adjust	qvalue	geneID	Count
Leukemic_S1	CellType	TRAVAGLINI_LUNG_PROLIFERATING_NK_T_CELL	36/47	129/24283	9.93122e-75	1.21856e-71	7.31774e-72	TUBA1B/STMN1/HMGB2/HMGB1/HMGN2/DUT/PCNA/TOP2A/MKI67/TYMS/DHFR/TK1/CENPU/CENPF/MCM4/CKS1B/HELLS/BIRC5/RRM2/ATAD2/CLSPN/DNAJC9/TPX2/MCM7/RANBP1/FANCI/UBE2C/SMC2/DNMT1/CCNA2/PTMA/RAD51AP1/CENPM/CENPK/SMC4/NUCB2	36
Leukemic_S1	CellType	ZHONG_PFC_MAJOR_TYPES_NPCS	29/47	142/24283	3.46791e-54	2.12756e-51	1.27765e-51	TUBA1B/HMGB2/HMGN2/DUT/PCNA/TOP2A/MKI67/DHFR/NUSAP1/CENPU/CENPF/MCM4/CKS1B/HELLS/BIRC5/RRM2/ATAD2/CLSPN/TMPO/TPX2/MCM7/UBE2C/SMC2/CCNA2/CENPM/CENPK/SMC4/UHRF1/RRM1	29
Leukemic_S1	CellType	HE_LIM_SUN_FETAL_LUNG_C2_PROMONOCYTE_LIKE_CELL	32/47	290/24283	3.25921e-51	1.33302e-48	8.00509e-49	PCNA/TOP2A/MKI67/TYMS/DHFR/NUSAP1/TK1/CENPU/CENPF/MCM4/CKS1B/HELLS/BIRC5/RRM2/ATAD2/CLSPN/DNAJC9/TPX2/MCM7/BRCA1/FANCI/UBE2C/SMC2/CCNA2/RAD51AP1/CENPM/CENPK/MPO/SMC4/NUCB2/UHRF1/RRM1	32
Leukemic_S1	CellType	ZHONG_PFC_C1_OPC	28/47	238/24283	6.58596e-45	2.02024e-42	1.2132e-42	TUBA1B/HMGB2/HMGB1/HMGN2/PCNA/TOP2A/MKI67/DHFR/NUSAP1/TK1/CENPU/CENPF/CKS1B/BIRC5/RRM2/ATAD2/TMPO/TPX2/BRCA1/USP1/UBE2C/SMC2/CCNA2/RAD51AP1/CENPM/CENPK/SMC4/UHRF1	28
Leukemic_S1	CellType	MANNO_MIDBRAIN_NEUROTYPES_HPROGBP	29/47	300/24283	4.34102e-44	1.06529e-41	6.39729e-42	HMGB2/HMGN2/PCNA/TOP2A/MKI67/TYMS/DHFR/NUSAP1/TK1/CENPU/CENPF/CKS1B/HELLS/BIRC5/RRM2/ATAD2/CLSPN/TMPO/DNAJC9/TPX2/MCM7/BRCA1/FANCI/UBE2C/CCNA2/RAD51AP1/CENPK/SMC4/UHRF1	29
Leukemic_S1	CellType	MANNO_MIDBRAIN_NEUROTYPES_HPROGFPL	29/47	322/24283	3.67078e-43	7.50674e-41	4.50797e-41	HMGB2/HMGN2/TOP2A/MKI67/TYMS/DHFR/NUSAP1/TK1/CENPU/CENPF/CKS1B/HELLS/BIRC5/RRM2/ATAD2/CLSPN/TMPO/TPX2/MCM7/DEK/RANBP1/BRCA1/FANCI/UBE2C/SMC2/CCNA2/RAD51AP1/SMC4/UHRF1	29
Leukemic_S1	CellType	MANNO_MIDBRAIN_NEUROTYPES_HPROGFPM	29/47	354/24283	6.3156e-42	1.10703e-39	6.648e-40	STMN1/HMGB2/HMGB1/HMGN2/TOP2A/MKI67/TYMS/DHFR/NUSAP1/CENPU/CENPF/CKS1B/HELLS/BIRC5/RRM2/ATAD2/CLSPN/TMPO/TPX2/DEK/BRCA1/FANCI/UBE2C/SMC2/CCNA2/RAD51AP1/CENPK/SMC4/UHRF1	29
Leukemic_S1	CellType	ZHONG_PFC_C1_MICROGLIA	27/47	257/24283	9.25584e-42	1.41961e-39	8.52512e-40	TUBA1B/HMGB2/HMGB1/HMGN2/DUT/PCNA/TOP2A/DHFR/NUSAP1/TK1/CENPF/MCM4/CKS1B/NASP/HELLS/BIRC5/RRM2/ATAD2/TMPO/NUCKS1/TPX2/MCM7/DEK/RANBP1/UBE2C/CCNA2/UHRF1	27
Leukemic_S1	HALLMARK	E2F_TARGETS	25/47	200/24283	2.10613e-40	2.87136e-38	1.72432e-38	STMN1/TUBB/HMGB2/DUT/PCNA/TOP2A/MKI67/TK1/MCM4/CKS1B/NASP/HELLS/BIRC5/RRM2/ATAD2/TMPO/MCM7/DEK/RANBP1/BRCA1/USP1/DNMT1/RAD51AP1/CENPM/SMC4	25
Leukemic_S1	CellType	FAN_EMBRYONIC_CTX_MICROGLIA_1	23/47	155/24283	8.45763e-39	1.03775e-36	6.23194e-37	HMGB2/PCNA/TOP2A/MKI67/NUSAP1/TK1/CENPU/CENPF/CKS1B/BIRC5/RRM2/ATAD2/CLSPN/TMPO/NUCKS1/TPX2/DEK/UBE2C/SMC2/CCNA2/RAD51AP1/CENPM/SMC4	23
Leukemic_S1	CellType	HE_LIM_SUN_FETAL_LUNG_C2_PROMYELOCYTE_LIKE_CELL	18/47	49/24283	3.80983e-38	4.24969e-36	2.55204e-36	TOP2A/MKI67/TYMS/TK1/CENPU/CENPF/MCM4/HELLS/ATAD2/CLSPN/MCM7/UBE2C/CENPM/CENPK/MPO/NUCB2/UHRF1/RRM1	18
Leukemic_S1	CellType	HAY_BONE_MARROW_PRO_B	26/47	304/24283	1.15421e-37	1.18018e-35	7.08726e-36	TUBA1B/STMN1/TUBB/HMGB2/HMGB1/HMGN2/TOP2A/MKI67/TYMS/NUSAP1/CENPF/CKS1B/HELLS/BIRC5/ATAD2/CLSPN/TMPO/NUCKS1/TPX2/DEK/USP1/UBE2C/PTMA/RAD51AP1/CENPM/SMC4	26
Leukemic_S1	CellType	HE_LIM_SUN_FETAL_LUNG_C3_CYCLING_DEFINITIVE_ERYTHROBLAST	28/47	450/24283	6.90858e-37	6.52064e-35	3.9158e-35	PCNA/TOP2A/MKI67/TYMS/DHFR/NUSAP1/TK1/CENPU/CENPF/MCM4/CKS1B/HELLS/BIRC5/RRM2/ATAD2/CLSPN/DNAJC9/TPX2/BRCA1/FANCI/UBE2C/SMC2/CCNA2/RAD51AP1/CENPM/CENPK/UHRF1/RRM1	28
Leukemic_S1	CellType	HE_LIM_SUN_FETAL_LUNG_C5_PRO_B_CELL	28/47	478/24283	3.85757e-36	3.38089e-34	2.0303e-34	PCNA/TOP2A/MKI67/TYMS/DHFR/NUSAP1/TK1/CENPU/CENPF/MCM4/CKS1B/HELLS/BIRC5/RRM2/ATAD2/CLSPN/DNAJC9/TPX2/BRCA1/FANCI/UBE2C/SMC2/CCNA2/RAD51AP1/CENPM/CENPK/UHRF1/RRM1	28
Leukemic_S1	CellType	HE_LIM_SUN_FETAL_LUNG_C7_SCHWANN_PRECURSOR_CELL	23/47	232/24283	1.51399e-34	1.23845e-32	7.43716e-33	PCNA/TOP2A/MKI67/TYMS/DHFR/NUSAP1/TK1/CENPU/CENPF/MCM4/HELLS/BIRC5/ATAD2/CLSPN/TPX2/FANCI/UBE2C/SMC2/CCNA2/RAD51AP1/CENPM/CENPK/UHRF1	23
Leukemic_S1	CellType	HU_FETAL_RETINA_RPC	19/47	107/24283	2.01433e-33	1.54474e-31	9.27653e-32	HMGB2/HMGN2/PCNA/TOP2A/TYMS/NUSAP1/CENPU/CENPF/MCM4/CKS1B/NASP/HELLS/ATAD2/MCM7/DEK/UBE2C/CENPM/CENPK/UHRF1	19
Leukemic_S1	CellType	BUSSLINGER_ESOPHAGEAL_EARLY_SUPRABASAL_CELLS	17/47	79/24283	2.05344e-31	1.4821e-29	8.90035e-30	TUBA1B/STMN1/TUBB/HMGB2/HMGB1/DUT/PCNA/TOP2A/MKI67/CENPF/RRM2/TMPO/NUCKS1/DEK/PTMA/SMC4/RRM1	17
Leukemic_S1	CellType	BUSSLINGER_ESOPHAGEAL_PROLIFERATING_BASAL_CELLS	15/47	70/24283	1.10533e-27	7.53464e-26	4.52473e-26	TUBA1B/STMN1/TUBB/HMGB2/HMGB1/TOP2A/MKI67/NUSAP1/TK1/CENPF/RRM2/NUCKS1/MCM7/PTMA/SMC4	15
Leukemic_S1	CellType	HE_LIM_SUN_FETAL_LUNG_C0_EARLY_FIBROBLAST	15/47	81/24283	1.23079e-26	7.9483e-25	4.77314e-25	TOP2A/MKI67/TYMS/NUSAP1/CENPU/CENPF/MCM4/BIRC5/CLSPN/MCM7/UBE2C/CCNA2/CENPM/CENPK/UHRF1	15
Leukemic_S1	CellType	FAN_EMBRYONIC_CTX_NSC_2	18/47	233/24283	8.72366e-25	5.35196e-23	3.21398e-23	HMGB2/TOP2A/MKI67/NUSAP1/TK1/CENPF/CKS1B/BIRC5/RRM2/TMPO/NUCKS1/TPX2/UBE2C/SMC2/CCNA2/CENPM/CENPK/SMC4	18
Leukemic_S1	CellType	BUSSLINGER_DUODENAL_DIFFERENTIATING_STEM_CELLS	19/47	305/24283	2.19747e-24	1.28395e-22	7.7104e-23	TUBA1B/STMN1/TUBB/HMGB2/HMGB1/DUT/PCNA/TOP2A/MKI67/DHFR/CENPF/NASP/RRM2/TMPO/NUCKS1/MCM7/DEK/PTMA/SMC4	19
Leukemic_S1	CellType	HE_LIM_SUN_FETAL_LUNG_C0_MESENCHYMAL_2_CELL	17/47	300/24283	4.53305e-21	2.5282e-19	1.51825e-19	TOP2A/MKI67/NUSAP1/TK1/CENPU/CENPF/MCM4/HELLS/BIRC5/CLSPN/TPX2/FANCI/UBE2C/CCNA2/RAD51AP1/CENPM/UHRF1	17
Leukemic_S1	HALLMARK	G2M_CHECKPOINT	15/47	200/24283	1.90709e-20	1.01739e-18	6.10968e-19	STMN1/HMGN2/TOP2A/MKI67/NUSAP1/CENPF/CKS1B/NASP/BIRC5/TMPO/TPX2/UBE2C/SMC2/CCNA2/SMC4	15
Leukemic_S1	CellType	MENON_FETAL_KIDNEY_0_CAP_MESENCHYME_CELLS	12/47	90/24283	1.47367e-19	7.53415e-18	4.52443e-18	HMGB2/HMGB1/TOP2A/MKI67/CENPF/NASP/MCM7/DEK/USP1/DNMT1/PTMA/SMC4	12
Leukemic_S1	CellType	HE_LIM_SUN_FETAL_LUNG_C1_EARLY_TIP_CELL	13/47	145/24283	8.37637e-19	4.11112e-17	2.46882e-17	TOP2A/NUSAP1/TK1/CENPU/CENPF/MCM4/BIRC5/CLSPN/TPX2/UBE2C/CCNA2/CENPM/UHRF1	13
Leukemic_S1	CellType	MENON_FETAL_KIDNEY_1_EMBRYONIC_RED_BLOOD_CELLS	12/47	126/24283	9.98377e-18	4.71157e-16	2.82941e-16	TUBA1B/STMN1/TUBB/HMGB2/DUT/PCNA/TOP2A/MKI67/NUSAP1/TMPO/RANBP1/SMC4	12
Leukemic_S1	CellType	BUSSLINGER_GASTRIC_ISTHMUS_CELLS	16/47	458/24283	1.7393e-16	7.90415e-15	4.74662e-15	TUBA1B/STMN1/TUBB/HMGB2/HMGB1/TOP2A/MKI67/DHFR/NUSAP1/TK1/CENPF/NUCKS1/TPX2/UBE2C/PTMA/SMC4	16
Leukemic_S1	CellType	HE_LIM_SUN_FETAL_LUNG_C6_DEUTEROSOMAL_CELL	13/47	221/24283	2.20576e-16	9.66597e-15	5.80464e-15	TOP2A/TYMS/DHFR/CENPU/CENPF/HELLS/BIRC5/TPX2/FANCI/UBE2C/SMC2/RAD51AP1/CENPK	13
Leukemic_S1	CellType	ZHENG_CORD_BLOOD_C9_GRANULOCYTE_MACROPHAGE_PROGENITOR	10/47	100/24283	4.03415e-15	1.70686e-13	1.02501e-13	TUBA1B/STMN1/HMGN2/MKI67/CENPF/BIRC5/NUCKS1/PTMA/MPO/NUCB2	10
Leukemic_S1	CellType	GAO_LARGE_INTESTINE_24W_C2_MKI67POS_PROGENITOR	10/47	113/24283	1.42105e-14	5.81211e-13	3.4903e-13	TOP2A/MKI67/NUSAP1/TK1/CENPF/BIRC5/RRM2/TPX2/UBE2C/CCNA2	10
Leukemic_S1	GOCC	CONDENSED_CHROMOSOME	12/47	271/24283	1.08036e-13	4.27615e-12	2.56793e-12	HMGB2/HMGB1/TOP2A/MKI67/CENPU/CENPF/BIRC5/BRCA1/SMC2/CENPM/CENPK/SMC4	12
Leukemic_S1	GOCC	CHROMOSOMAL_REGION	13/47	390/24283	3.32908e-13	1.2765e-11	7.66566e-12	PCNA/TOP2A/CENPU/CENPF/MCM4/HELLS/BIRC5/MCM7/DNMT1/RAD51AP1/CENPM/CENPK/SMC4	13
Leukemic_S1	HALLMARK	MYC_TARGETS_V1	10/47	200/24283	4.55239e-12	1.69266e-10	1.01648e-10	DUT/PCNA/TYMS/MCM4/MCM7/DEK/RANBP1/USP1/CCNA2/RRM1	10
Leukemic_S1	CellType	MANNO_MIDBRAIN_NEUROTYPES_HPROGM	11/47	307/24283	1.2818e-11	4.62578e-10	2.77789e-10	HMGB2/TOP2A/TYMS/NUSAP1/CENPU/CENPF/CKS1B/BIRC5/BRCA1/FANCI/UHRF1	11
Leukemic_S1	CellType	MANNO_MIDBRAIN_NEUROTYPES_HNPROG	10/47	229/24283	1.74378e-11	6.11319e-10	3.67111e-10	STMN1/HMGB2/TOP2A/MKI67/NUSAP1/CENPF/BIRC5/TPX2/UBE2C/CCNA2	10
Leukemic_S1	GOBP	CHROMOSOME_SEGREGATION	12/47	452/24283	4.33636e-11	1.47797e-09	8.87558e-10	TUBB/TOP2A/MKI67/NUSAP1/CENPF/BIRC5/TPX2/BRCA1/UBE2C/SMC2/CENPK/SMC4	12
Leukemic_S1	GOMF	SINGLE_STRANDED_DNA_BINDING	8/47	120/24283	7.51611e-11	2.4925e-09	1.49681e-09	HMGB2/HMGB1/MCM4/NUCKS1/MCM7/SMC2/RAD51AP1/SMC4	8
Leukemic_S1	GOBP	DNA_REPLICATION	10/47	279/24283	1.21497e-10	3.92308e-09	2.3559e-09	DUT/PCNA/MCM4/NASP/RRM2/NUCKS1/MCM7/BRCA1/CCNA2/RRM1	10
Leukemic_S1	CellType	ZHONG_PFC_C2_UNKNOWN_NPC	7/47	76/24283	1.261e-10	3.96729e-09	2.38245e-09	TOP2A/MKI67/NUSAP1/CENPF/TPX2/UBE2C/CCNA2	7
Leukemic_S1	GOBP	ORGANELLE_FISSION	12/47	500/24283	1.38399e-10	4.2454e-09	2.54946e-09	TOP2A/MKI67/NUSAP1/CENPF/BIRC5/TPX2/RANBP1/UBE2C/SMC2/RAD51AP1/CENPK/SMC4	12
Leukemic_S1	GOBP	MITOTIC_NUCLEAR_DIVISION	10/47	289/24283	1.71363e-10	5.12835e-09	3.07969e-09	MKI67/NUSAP1/CENPF/BIRC5/TPX2/RANBP1/UBE2C/SMC2/CENPK/SMC4	10
Leukemic_S1	GOCC	CHROMOSOME_CENTROMERIC_REGION	9/47	249/24283	1.05251e-09	3.07483e-08	1.84651e-08	TOP2A/CENPU/CENPF/HELLS/BIRC5/DNMT1/CENPM/CENPK/SMC4	9
Leukemic_S1	GOBP	SISTER_CHROMATID_SEGREGATION	9/47	253/24283	1.21079e-09	3.45498e-08	2.0748e-08	TOP2A/NUSAP1/CENPF/BIRC5/TPX2/UBE2C/SMC2/CENPK/SMC4	9
Leukemic_S1	CellType	GAO_LARGE_INTESTINE_ADULT_CH_MKI67HIGH_CELLS	7/47	107/24283	1.4382e-09	4.01063e-08	2.40848e-08	TOP2A/MKI67/CENPF/BIRC5/TPX2/CCNA2/RAD51AP1	7
Leukemic_S1	GOBP	POSITIVE_REGULATION_OF_CELL_CYCLE_PROCESS	9/47	262/24283	1.6456e-09	4.48701e-08	2.69455e-08	NUSAP1/BIRC5/RRM2/RANBP1/UBE2C/SMC2/RAD51AP1/SMC4/RRM1	9
Leukemic_S1	CellType	FAN_OVARY_CL10_PUTATIVE_EARLY_ATRESIA_GRANULOSA_CELL	9/47	274/24283	2.43583e-09	6.49732e-08	3.90179e-08	TUBA1B/STMN1/TUBB/HMGB2/HMGB1/HMGN2/DUT/RANBP1/PTMA	9
Leukemic_S1	CellType	BUSSLINGER_DUODENAL_TRANSIT_AMPLIFYING_CELLS	8/47	194/24283	3.45867e-09	9.02935e-08	5.42233e-08	TUBA1B/HMGB2/HMGB1/TOP2A/MKI67/CENPF/NUCKS1/PTMA	8
Leukemic_S1	CellType	ZHONG_PFC_C3_UNKNOWN_INP	5/47	38/24283	1.04385e-08	2.66833e-07	1.60239e-07	CENPF/BIRC5/TPX2/UBE2C/CCNA2	5
Leukemic_S1	GOCC	NUCLEAR_CHROMOSOME	8/47	224/24283	1.06756e-08	2.67326e-07	1.60536e-07	PCNA/TOP2A/MCM4/BIRC5/MCM7/BRCA1/SMC2/SMC4	8
Leukemic_S1	GOBP	DEOXYRIBONUCLEOTIDE_BIOSYNTHETIC_PROCESS	4/47	15/24283	1.65493e-08	4.01831e-07	2.41309e-07	DUT/TYMS/RRM2/RRM1	4
Leukemic_S1	GOBP	NUCLEAR_CHROMOSOME_SEGREGATION	9/47	342/24283	1.6702e-08	4.01831e-07	2.41309e-07	TOP2A/NUSAP1/CENPF/BIRC5/TPX2/UBE2C/SMC2/CENPK/SMC4	9
Leukemic_S1	GOBP	POSITIVE_REGULATION_OF_CELL_CYCLE	9/47	354/24283	2.24768e-08	5.30366e-07	3.18497e-07	NUSAP1/BIRC5/RRM2/RANBP1/UBE2C/SMC2/RAD51AP1/SMC4/RRM1	9
Leukemic_S1	GOBP	KINETOCHORE_ORGANIZATION	4/47	22/24283	8.78115e-08	2.03292e-06	1.22082e-06	CENPF/SMC2/CENPK/SMC4	4
Leukemic_S1	GOBP	DOUBLE_STRAND_BREAK_REPAIR	8/47	303/24283	1.10439e-07	2.50941e-06	1.50696e-06	HMGB2/HMGB1/MCM4/NUCKS1/MCM7/DEK/BRCA1/RAD51AP1	8
Leukemic_S1	GOBP	MITOTIC_SISTER_CHROMATID_SEGREGATION	7/47	202/24283	1.17849e-07	2.62911e-06	1.57884e-06	NUSAP1/CENPF/BIRC5/TPX2/SMC2/CENPK/SMC4	7
Leukemic_S1	GOBP	REGULATION_OF_CHROMOSOME_SEGREGATION	6/47	131/24283	1.96735e-07	4.3106e-06	2.58862e-06	MKI67/CENPF/BIRC5/UBE2C/SMC2/SMC4	6
Leukemic_S1	GOBP	DNA_RECOMBINATION	8/47	328/24283	2.02337e-07	4.35557e-06	2.61562e-06	HMGB2/HMGB1/TOP2A/MCM4/NUCKS1/MCM7/BRCA1/RAD51AP1	8
Leukemic_S1	GOBP	MITOTIC_CELL_CYCLE_PHASE_TRANSITION	9/47	467/24283	2.37454e-07	5.02338e-06	3.01666e-06	CENPF/CKS1B/BIRC5/RRM2/CLSPN/BRCA1/UBE2C/CCNA2/RRM1	9
Leukemic_S1	GOBP	CENTROMERE_COMPLEX_ASSEMBLY	4/47	29/24283	2.823e-07	5.87089e-06	3.5256e-06	CENPF/NASP/HELLS/CENPK	4
Leukemic_S1	GOMF	HISTONE_BINDING	7/47	241/24283	3.89884e-07	7.97312e-06	4.78804e-06	CKS1B/NASP/ATAD2/DNAJC9/DEK/PTMA/UHRF1	7
Leukemic_S1	GOBP	REGULATION_OF_CHROMOSOME_ORGANIZATION	7/47	250/24283	4.99029e-07	1.00379e-05	6.02796e-06	TOP2A/CENPF/BIRC5/UBE2C/SMC2/DNMT1/SMC4	7
Leukemic_S1	CellType	DURANTE_ADULT_OLFACTORY_NEUROEPITHELIUM_GLOBOSE_BASAL_CELLS	4/47	35/24283	6.17073e-07	1.20182e-05	7.21723e-06	STMN1/TUBB/HMGN2/PTMA	4
Leukemic_S1	GOMF	DNA_SECONDARY_STRUCTURE_BINDING	4/47	35/24283	6.17073e-07	1.20182e-05	7.21723e-06	HMGB2/HMGB1/CLSPN/RAD51AP1	4
Leukemic_S1	GOBP	DNA_TEMPLATED_DNA_REPLICATION	6/47	161/24283	6.63483e-07	1.27202e-05	7.63879e-06	PCNA/MCM4/NUCKS1/MCM7/BRCA1/RRM1	6
Leukemic_S1	GOBP	PROTEIN_DNA_COMPLEX_SUBUNIT_ORGANIZATION	7/47	263/24283	7.01292e-07	1.32382e-05	7.94987e-06	HMGB2/HMGB1/CENPF/NASP/HELLS/DNAJC9/CENPK	7
Leukemic_S1	GOBP	DNA_STRAND_ELONGATION	4/47	37/24283	7.76151e-07	1.44294e-05	8.66517e-06	PCNA/MCM4/NUCKS1/MCM7	4
Leukemic_S1	GOBP	DNA_CONFORMATION_CHANGE	5/47	90/24283	8.47942e-07	1.55287e-05	9.32536e-06	HMGB2/HMGB1/TOP2A/MCM4/MCM7	5
Leukemic_S1	CellType	HU_FETAL_RETINA_BLOOD	7/47	282/24283	1.11784e-06	2.01705e-05	1.21129e-05	MKI67/TYMS/DHFR/CENPF/BIRC5/RRM2/UBE2C	7
Leukemic_S1	GOBP	CHROMOSOME_CONDENSATION	4/47	44/24283	1.57959e-06	2.76879e-05	1.66272e-05	TOP2A/NUSAP1/SMC2/SMC4	4
Leukemic_S1	GOBP	DEOXYRIBONUCLEOTIDE_METABOLIC_PROCESS	4/47	44/24283	1.57959e-06	2.76879e-05	1.66272e-05	DUT/TYMS/RRM2/RRM1	4
Leukemic_S1	GOBP	DNA_BIOSYNTHETIC_PROCESS	6/47	197/24283	2.15058e-06	3.71656e-05	2.23188e-05	PCNA/TYMS/TK1/CENPF/USP1/RRM1	6
Leukemic_S1	HALLMARK	MITOTIC_SPINDLE	6/47	199/24283	2.28011e-06	3.88569e-05	2.33344e-05	TOP2A/NUSAP1/CENPF/BIRC5/TPX2/SMC4	6
Leukemic_S1	CellType	MANNO_MIDBRAIN_NEUROTYPES_HRGL2C	7/47	325/24283	2.86496e-06	4.81549e-05	2.89182e-05	DHFR/NUSAP1/CENPF/BIRC5/FANCI/CENPK/UHRF1	7
Leukemic_S1	GOBP	DNA_STRAND_ELONGATION_INVOLVED_IN_DNA_REPLICATION	3/47	15/24283	3.04187e-06	5.04375e-05	3.02889e-05	PCNA/MCM4/MCM7	3
Leukemic_S1	GOBP	REGULATION_OF_DNA_REPAIR	6/47	214/24283	3.46905e-06	5.67536e-05	3.40819e-05	HMGB1/PCNA/DEK/BRCA1/USP1/RAD51AP1	6
Leukemic_S1	GOBP	POSITIVE_REGULATION_OF_DNA_REPAIR	5/47	130/24283	5.21323e-06	8.41662e-05	5.05438e-05	HMGB1/PCNA/BRCA1/USP1/RAD51AP1	5
Leukemic_S1	GOBP	REGULATION_OF_MITOTIC_CELL_CYCLE_PHASE_TRANSITION	7/47	357/24283	5.30917e-06	8.4602e-05	5.08055e-05	CENPF/BIRC5/RRM2/CLSPN/BRCA1/UBE2C/RRM1	7
Leukemic_S1	GOMF	DNA_BINDING_BENDING	3/47	18/24283	5.43311e-06	8.5467e-05	5.13249e-05	HMGB2/HMGB1/TOP2A	3
Leukemic_S1	CellType	ZHONG_PFC_C8_ORG_PROLIFERATING	4/47	62/24283	6.32766e-06	9.8279e-05	5.90188e-05	NUSAP1/CENPF/BIRC5/TPX2	4
Leukemic_S1	GOBP	MITOTIC_CHROMOSOME_CONDENSATION	3/47	19/24283	6.44306e-06	9.84456e-05	5.91189e-05	NUSAP1/SMC2/SMC4	3
Leukemic_S1	GOBP	REGULATION_OF_DNA_REPLICATION	5/47	136/24283	6.49885e-06	9.84456e-05	5.91189e-05	PCNA/MCM4/NUCKS1/MCM7/CCNA2	5
Leukemic_S1	GOBP	HOMOLOGOUS_RECOMBINATION	4/47	64/24283	7.18672e-06	0.000107538	6.4579e-05	TOP2A/NUCKS1/BRCA1/RAD51AP1	4
Leukemic_S1	GOMF	CATALYTIC_ACTIVITY_ACTING_ON_DNA	6/47	245/24283	7.53557e-06	0.000111399	6.68979e-05	PCNA/TOP2A/MCM4/HELLS/MCM7/DNMT1	6
Leukemic_S1	GOCC	GERM_CELL_NUCLEUS	4/47	67/24283	8.6329e-06	0.000126102	7.57272e-05	PCNA/TOP2A/BRCA1/DNMT1	4
Leukemic_S1	GOBP	REGULATION_OF_NUCLEAR_DIVISION	5/47	145/24283	8.8792e-06	0.000128174	7.69714e-05	MKI67/NUSAP1/CENPF/BIRC5/RAD51AP1	5
Leukemic_S1	GOBP	REGULATION_OF_NUCLEASE_ACTIVITY	3/47	22/24283	1.01981e-05	0.000143828	8.63722e-05	HMGB2/HMGB1/PCNA	3
Leukemic_S1	GOMF	DNA_POLYMERASE_BINDING	3/47	22/24283	1.01981e-05	0.000143828	8.63722e-05	HMGB1/PCNA/FANCI	3
Leukemic_S1	GOBP	CELL_CYCLE_G2_M_PHASE_TRANSITION	5/47	151/24283	1.08113e-05	0.000150744	9.05253e-05	CENPF/CLSPN/BRCA1/CCNA2/RRM1	5
Leukemic_S1	GOBP	CHROMATIN_REMODELING	7/47	402/24283	1.14948e-05	0.000156859	9.41978e-05	HMGB2/HMGB1/NASP/HELLS/DNAJC9/DEK/DNMT1	7
Leukemic_S1	GOMF	DAMAGED_DNA_BINDING	4/47	72/24283	1.15056e-05	0.000156859	9.41978e-05	HMGB2/HMGB1/PCNA/BRCA1	4
Leukemic_S1	GOBP	DEOXYRIBONUCLEOSIDE_MONOPHOSPHATE_METABOLIC_PROCESS	3/47	24/24283	1.33668e-05	0.000180232	0.000108233	DUT/TYMS/TK1	3
Leukemic_S1	GOBP	CHROMOSOME_SEPARATION	4/47	79/24283	1.66377e-05	0.000221897	0.000133254	CENPF/BIRC5/SMC2/SMC4	4
Leukemic_S1	GOBP	POSITIVE_REGULATION_OF_RESPONSE_TO_DNA_DAMAGE_STIMULUS	5/47	167/24283	1.75943e-05	0.000232131	0.0001394	HMGB1/PCNA/BRCA1/USP1/RAD51AP1	5
Leukemic_S1	GOCC	CONDENSED_CHROMOSOME_CENTROMERIC_REGION	5/47	170/24283	1.917e-05	0.000248482	0.000149219	CENPU/CENPF/BIRC5/CENPM/CENPK	5
Leukemic_S1	GOBP	POSITIVE_REGULATION_OF_CHROMOSOME_SEGREGATION	3/47	27/24283	1.92386e-05	0.000248482	0.000149219	BIRC5/SMC2/SMC4	3
Leukemic_S1	GOBP	POSITIVE_REGULATION_OF_CHROMOSOME_SEPARATION	3/47	28/24283	2.1518e-05	0.000275027	0.00016516	BIRC5/SMC2/SMC4	3
Leukemic_S1	GOBP	RECOMBINATIONAL_REPAIR	5/47	175/24283	2.20385e-05	0.000278776	0.000167412	MCM4/NUCKS1/MCM7/BRCA1/RAD51AP1	5
Leukemic_S1	GOBP	REGULATION_OF_CELL_CYCLE_PHASE_TRANSITION	7/47	457/24283	2.62091e-05	0.000328148	0.000197061	CENPF/BIRC5/RRM2/CLSPN/BRCA1/UBE2C/RRM1	7
Leukemic_S1	GOBP	REGULATION_OF_RESPONSE_TO_DNA_DAMAGE_STIMULUS	6/47	311/24283	2.90289e-05	0.000359783	0.000216058	HMGB1/PCNA/DEK/BRCA1/USP1/RAD51AP1	6
Leukemic_S1	GOBP	EPIGENETIC_REGULATION_OF_GENE_EXPRESSION	5/47	188/24283	3.10737e-05	0.000381274	0.000228964	HMGB1/HELLS/BRCA1/DNMT1/UHRF1	5
Leukemic_S1	GOBP	POSTREPLICATION_REPAIR	3/47	36/24283	4.63916e-05	0.000563589	0.000338448	PCNA/BRCA1/USP1	3
Leukemic_S1	CellType	DURANTE_ADULT_OLFACTORY_NEUROEPITHELIUM_UNSPECIFIED	3/47	37/24283	5.04165e-05	0.00060648	0.000364206	TUBA1B/STMN1/TUBB	3
Leukemic_S1	GOBP	NEGATIVE_REGULATION_OF_GENE_EXPRESSION_EPIGENETIC	4/47	109/24283	5.90443e-05	0.000697722	0.000418998	HMGB1/HELLS/DNMT1/UHRF1	4
Leukemic_S1	GOBP	INTERSTRAND_CROSS_LINK_REPAIR	3/47	39/24283	5.91386e-05	0.000697722	0.000418998	NUCKS1/FANCI/RAD51AP1	3
Leukemic_S1	GOBP	DNA_SYNTHESIS_INVOLVED_IN_DNA_REPAIR	3/47	40/24283	6.38469e-05	0.000746097	0.000448049	PCNA/USP1/RRM1	3
Leukemic_S1	GOBP	NEGATIVE_REGULATION_OF_ORGANELLE_ORGANIZATION	6/47	360/24283	6.54786e-05	0.000752691	0.000452009	STMN1/TOP2A/CENPF/BIRC5/TPX2/BRCA1	6
Leukemic_S1	GOBP	REGULATION_OF_CELL_CYCLE_G2_M_PHASE_TRANSITION	4/47	112/24283	6.56381e-05	0.000752691	0.000452009	CENPF/CLSPN/BRCA1/RRM1	4
Leukemic_S1	CellType	GAUTAM_EYE_CORNEA_TGFBI_HIGH_EPITHELIAL_CELLS	4/47	115/24283	7.27533e-05	0.000826559	0.000496368	TUBB/TOP2A/CKS1B/UBE2C	4
Leukemic_S1	GOBP	NUCLEOSIDE_MONOPHOSPHATE_BIOSYNTHETIC_PROCESS	3/47	42/24283	7.39854e-05	0.000832845	0.000500143	DUT/TYMS/TK1	3
Leukemic_S1	GOBP	REGULATION_OF_MITOTIC_NUCLEAR_DIVISION	4/47	117/24283	7.77987e-05	0.000867809	0.00052114	MKI67/NUSAP1/CENPF/BIRC5	4
Leukemic_S1	GOBP	REPLICATION_FORK_PROCESSING	3/47	46/24283	9.73014e-05	0.00107557	0.000645908	PCNA/NUCKS1/BRCA1	3
Leukemic_S1	GOMF	ATP_DEPENDENT_ACTIVITY_ACTING_ON_DNA	4/47	126/24283	0.000103707	0.00113615	0.000682283	TOP2A/MCM4/HELLS/MCM7	4
Leukemic_S1	GOCC	CYCLIN_DEPENDENT_PROTEIN_KINASE_HOLOENZYME_COMPLEX	3/47	50/24283	0.000124953	0.00135679	0.000814784	PCNA/CKS1B/CCNA2	3
Leukemic_S1	GOBP	NON_MEMBRANE_BOUNDED_ORGANELLE_ASSEMBLY	6/47	407/24283	0.000128337	0.00138131	0.00082951	TUBB/CENPF/BIRC5/TPX2/BRCA1/CENPK	6
Leukemic_S1	GOCC	MALE_GERM_CELL_NUCLEUS	3/47	52/24283	0.000140509	0.00149917	0.000900288	PCNA/TOP2A/BRCA1	3
Leukemic_S1	GOBP	MITOTIC_CELL_CYCLE_CHECKPOINT_SIGNALING	4/47	140/24283	0.000155723	0.00164717	0.000989165	CENPF/BIRC5/CLSPN/BRCA1	4
Leukemic_S1	GOBP	REGULATION_OF_DEOXYRIBONUCLEASE_ACTIVITY	2/47	10/24283	0.000163376	0.00169883	0.00102019	HMGB1/PCNA	2
Leukemic_S1	GOMF	RAGE_RECEPTOR_BINDING	2/47	10/24283	0.000163376	0.00169883	0.00102019	HMGB2/HMGB1	2
Leukemic_S1	GOBP	DNA_TEMPLATED_DNA_REPLICATION_MAINTENANCE_OF_FIDELITY	3/47	56/24283	0.000175287	0.00180737	0.00108537	PCNA/NUCKS1/BRCA1	3
Leukemic_S1	CellType	MANNO_MIDBRAIN_NEUROTYPES_HRGL2B	6/47	439/24283	0.000193459	0.00197323	0.00118497	MKI67/NUSAP1/BIRC5/TPX2/BRCA1/FANCI	6
Leukemic_S1	GOBP	REGULATION_OF_DNA_TEMPLATED_DNA_REPLICATION	3/47	58/24283	0.000194589	0.00197323	0.00118497	PCNA/MCM4/MCM7	3
Leukemic_S1	GOBP	REGULATION_OF_CHROMOSOME_CONDENSATION	2/47	11/24283	0.000199435	0.00198949	0.00119473	SMC2/SMC4	2
Leukemic_S1	GOMF	OXIDOREDUCTASE_ACTIVITY_ACTING_ON_CH_OR_CH2_GROUPS	2/47	11/24283	0.000199435	0.00198949	0.00119473	RRM2/RRM1	2
Leukemic_S1	GOBP	DOUBLE_STRAND_BREAK_REPAIR_VIA_BREAK_INDUCED_REPLICATION	2/47	12/24283	0.000239027	0.00232767	0.00139782	MCM4/MCM7	2
Leukemic_S1	GOBP	PYRIMIDINE_DEOXYRIBONUCLEOSIDE_MONOPHOSPHATE_METABOLIC_PROCESS	2/47	12/24283	0.000239027	0.00232767	0.00139782	DUT/TYMS	2
Leukemic_S1	GOCC	DNA_REPLICATION_PREINITIATION_COMPLEX	2/47	12/24283	0.000239027	0.00232767	0.00139782	MCM4/MCM7	2
Leukemic_S1	GOBP	NUCLEOSIDE_PHOSPHATE_BIOSYNTHETIC_PROCESS	5/47	297/24283	0.000266571	0.00257545	0.00154662	DUT/TYMS/TK1/RRM2/RRM1	5
Leukemic_S1	GOBP	MICROTUBULE_CYTOSKELETON_ORGANIZATION_INVOLVED_IN_MITOSIS	4/47	163/24283	0.000278709	0.00267169	0.00160441	STMN1/NUSAP1/BIRC5/TPX2	4
Leukemic_S1	GOBP	ANIMAL_ORGAN_REGENERATION	3/47	66/24283	0.000285467	0.00269437	0.00161803	PCNA/TYMS/CCNA2	3
Leukemic_S1	GOCC	REPLICATION_FORK	3/47	66/24283	0.000285467	0.00269437	0.00161803	PCNA/DNMT1/UHRF1	3
Leukemic_S1	GOBP	POSITIVE_REGULATION_OF_DNA_METABOLIC_PROCESS	5/47	303/24283	0.000292272	0.00273754	0.00164395	HMGB1/PCNA/BRCA1/USP1/RAD51AP1	5
Leukemic_S1	GOMF	DNA_BINDING_TRANSCRIPTION_FACTOR_BINDING	6/47	478/24283	0.000305506	0.00282124	0.00169422	HMGB2/HMGB1/PCNA/CENPF/NUCKS1/PTMA	6
Leukemic_S1	CellType	FAN_OVARY_CL14_MATURE_SMOOTH_MUSCLE_CELL	5/47	306/24283	0.000305807	0.00282124	0.00169422	HMGB1/HMGN2/DUT/NUCKS1/PTMA	5
Leukemic_S1	GOBP	DOUBLE_STRAND_BREAK_REPAIR_VIA_NONHOMOLOGOUS_END_JOINING	3/47	68/24283	0.000311795	0.00285502	0.00171451	HMGB2/HMGB1/DEK	3
Leukemic_S1	GOCC	CHROMOSOME_TELOMERIC_REGION	4/47	169/24283	0.000319775	0.00288712	0.00173378	PCNA/MCM4/MCM7/RAD51AP1	4
Leukemic_S1	CellType	RUBENSTEIN_SKELETAL_MUSCLE_SATELLITE_CELLS	5/47	310/24283	0.000324589	0.00288712	0.00173378	TUBA1B/TUBB/HMGN2/DUT/PTMA	5
Leukemic_S1	GOCC	PRONUCLEUS	2/47	14/24283	0.000328754	0.00288712	0.00173378	CENPF/CCNA2	2
Leukemic_S1	GOMF	FOLIC_ACID_BINDING	2/47	14/24283	0.000328754	0.00288712	0.00173378	TYMS/DHFR	2
Leukemic_S1	GOMF	SEQUENCE_SPECIFIC_MRNA_BINDING	2/47	14/24283	0.000328754	0.00288712	0.00173378	TYMS/DHFR	2
Leukemic_S1	CellType	BUSSLINGER_DUODENAL_STEM_CELLS	5/47	311/24283	0.000329419	0.00288712	0.00173378	HMGB1/DUT/NUCKS1/MCM7/PTMA	5
Leukemic_S1	GOBP	DNA_METHYLATION	3/47	70/24283	0.000339642	0.00295561	0.00177491	HELLS/BRCA1/DNMT1	3
Leukemic_S1	GOBP	PROTEIN_HETEROTETRAMERIZATION	2/47	15/24283	0.000378864	0.00320597	0.00192526	RRM2/RRM1	2
Leukemic_S1	GOBP	PYRIMIDINE_NUCLEOSIDE_MONOPHOSPHATE_BIOSYNTHETIC_PROCESS	2/47	15/24283	0.000378864	0.00320597	0.00192526	DUT/TYMS	2
Leukemic_S1	GOBP	REGULATION_OF_DNA_TEMPLATED_DNA_REPLICATION_INITIATION	2/47	15/24283	0.000378864	0.00320597	0.00192526	MCM4/MCM7	2
Leukemic_S1	GOBP	TETRAHYDROFOLATE_METABOLIC_PROCESS	2/47	15/24283	0.000378864	0.00320597	0.00192526	TYMS/DHFR	2
Leukemic_S1	GOBP	CELLULAR_RESPONSE_TO_IONIZING_RADIATION	3/47	75/24283	0.00041614	0.00349729	0.0021002	NUCKS1/BRCA1/RAD51AP1	3
Leukemic_S1	GOBP	DNA_LIGATION	2/47	16/24283	0.000432453	0.00358527	0.00215304	HMGB1/TOP2A	2
Leukemic_S1	GOMF	MRNA_REGULATORY_ELEMENT_BINDING_TRANSLATION_REPRESSOR_ACTIVITY	2/47	16/24283	0.000432453	0.00358527	0.00215304	TYMS/DHFR	2
Leukemic_S1	GOBP	NUCLEOSIDE_MONOPHOSPHATE_METABOLIC_PROCESS	3/47	77/24283	0.000449587	0.0037023	0.00222332	DUT/TYMS/TK1	3
Leukemic_S1	GOBP	CELL_CYCLE_CHECKPOINT_SIGNALING	4/47	188/24283	0.00047848	0.00391397	0.00235043	CENPF/BIRC5/CLSPN/BRCA1	4
Leukemic_S1	GOBP	KINETOCHORE_ASSEMBLY	2/47	17/24283	0.000489509	0.0039515	0.00237297	CENPF/CENPK	2
Leukemic_S1	GOMF	FOUR_WAY_JUNCTION_DNA_BINDING	2/47	17/24283	0.000489509	0.0039515	0.00237297	HMGB2/HMGB1	2
Leukemic_S1	GOBP	REGENERATION	4/47	190/24283	0.000497931	0.00399321	0.00239802	PCNA/TYMS/DHFR/CCNA2	4
Leukemic_S1	GOCC	CONDENSED_NUCLEAR_CHROMOSOME	3/47	80/24283	0.000502916	0.004007	0.0024063	BRCA1/SMC2/SMC4	3
Leukemic_S1	GOBP	CELLULAR_RESPONSE_TO_RADIATION	4/47	192/24283	0.000517939	0.00410008	0.00246219	PCNA/NUCKS1/BRCA1/RAD51AP1	4
Leukemic_S1	GOCC	HETEROCHROMATIN	3/47	81/24283	0.000521552	0.00410221	0.00246347	HELLS/DNMT1/UHRF1	3
Leukemic_S1	GOBP	NEGATIVE_REGULATION_OF_MITOTIC_CELL_CYCLE_PHASE_TRANSITION	4/47	194/24283	0.000538515	0.00420865	0.00252739	CENPF/BIRC5/CLSPN/BRCA1	4
Leukemic_S1	GOBP	MITOTIC_CYTOKINESIS	3/47	84/24283	0.000580101	0.00450496	0.00270533	STMN1/NUSAP1/BIRC5	3
Leukemic_S1	GOBP	V_D_J_RECOMBINATION	2/47	19/24283	0.000613969	0.00473799	0.00284527	HMGB2/HMGB1	2
Leukemic_S1	GOMF	MODIFIED_AMINO_ACID_BINDING	3/47	87/24283	0.000642696	0.00492867	0.00295978	HMGB1/TYMS/DHFR	3
Leukemic_S1	GOBP	PYRIMIDINE_CONTAINING_COMPOUND_METABOLIC_PROCESS	3/47	88/24283	0.000664479	0.00506407	0.00304109	DUT/TYMS/TK1	3
Leukemic_S1	GOBP	PROTEIN_TETRAMERIZATION	3/47	90/24283	0.000709448	0.00537341	0.00322686	TK1/RRM2/RRM1	3
Leukemic_S1	GOBP	DNA_UNWINDING_INVOLVED_IN_DNA_REPLICATION	2/47	21/24283	0.000752139	0.00562728	0.00337932	MCM4/MCM7	2
Leukemic_S1	GOBP	PYRIMIDINE_NUCLEOSIDE_MONOPHOSPHATE_METABOLIC_PROCESS	2/47	21/24283	0.000752139	0.00562728	0.00337932	DUT/TYMS	2
Leukemic_S1	GOBP	SPINDLE_ORGANIZATION	4/47	214/24283	0.000777441	0.00573434	0.0034436	STMN1/TUBB/BIRC5/TPX2	4
Leukemic_S1	GOMF	TUBULIN_BINDING	5/47	376/24283	0.000779327	0.00573434	0.0034436	STMN1/NUSAP1/CENPF/BIRC5/BRCA1	5
Leukemic_S1	GOBP	NEGATIVE_REGULATION_OF_CHROMOSOME_ORGANIZATION	3/47	93/24283	0.000780468	0.00573434	0.0034436	TOP2A/CENPF/BIRC5	3
Leukemic_S1	GOBP	MEIOTIC_CELL_CYCLE_PROCESS	4/47	215/24283	0.000791063	0.00577759	0.00346958	TOP2A/SMC2/RAD51AP1/SMC4	4
Leukemic_S1	GOMF	ATP_HYDROLYSIS_ACTIVITY	5/47	380/24283	0.00081719	0.00593309	0.00356296	MCM4/ATAD2/MCM7/SMC2/SMC4	5
Leukemic_S1	GOCC	DNA_REPAIR_COMPLEX	2/47	22/24283	0.000826333	0.00596418	0.00358163	BRCA1/FANCI	2
Leukemic_S1	CellType	ZHENG_CORD_BLOOD_C7_PUTATIVE_LYMPHOID_PRIMED_MULTIPOTENT_PROGENITOR_1	3/47	96/24283	0.000855861	0.00614118	0.00368792	TUBA1B/DEK/NUCB2	3
Leukemic_S1	GOMF	SINGLE_STRANDED_DNA_HELICASE_ACTIVITY	2/47	23/24283	0.000903916	0.00644829	0.00387235	MCM4/MCM7	2
Leukemic_S1	GOBP	POSITIVE_REGULATION_OF_MITOTIC_CELL_CYCLE_PHASE_TRANSITION	3/47	99/24283	0.000935732	0.00663667	0.00398547	RRM2/UBE2C/RRM1	3
Leukemic_S1	GOBP	ONE_CARBON_METABOLIC_PROCESS	2/47	24/24283	0.000984875	0.00690538	0.00414684	TYMS/DHFR	2
Leukemic_S1	GOBP	PYRIMIDINE_DEOXYRIBONUCLEOTIDE_METABOLIC_PROCESS	2/47	24/24283	0.000984875	0.00690538	0.00414684	DUT/TYMS	2
Leukemic_S1	GOBP	CELLULAR_RESPONSE_TO_OXYGEN_RADICAL	2/47	25/24283	0.0010692	0.00737025	0.00442601	DHFR/MPO	2
Leukemic_S1	GOBP	PYRIMIDINE_NUCLEOSIDE_TRIPHOSPHATE_METABOLIC_PROCESS	2/47	25/24283	0.0010692	0.00737025	0.00442601	DUT/TYMS	2
Leukemic_S1	GOBP	TRANSLESION_SYNTHESIS	2/47	25/24283	0.0010692	0.00737025	0.00442601	PCNA/USP1	2
Leukemic_S1	GOBP	REGULATION_OF_SISTER_CHROMATID_SEGREGATION	3/47	104/24283	0.00107908	0.00739681	0.00444196	CENPF/BIRC5/UBE2C	3
Leukemic_S1	GOBP	HETEROCHROMATIN_ORGANIZATION	3/47	106/24283	0.00114008	0.00777157	0.00466701	HMGB1/HELLS/DNMT1	3
Leukemic_S1	GOBP	FOLIC_ACID_CONTAINING_COMPOUND_METABOLIC_PROCESS	2/47	26/24283	0.00115687	0.00784243	0.00470956	TYMS/DHFR	2
Leukemic_S1	GOBP	MEIOTIC_CHROMOSOME_SEGREGATION	3/47	109/24283	0.00123561	0.00832147	0.00499723	TOP2A/SMC2/SMC4	3
Leukemic_S1	GOBP	NEGATIVE_REGULATION_OF_MITOTIC_CELL_CYCLE	4/47	243/24283	0.00124497	0.00832147	0.00499723	CENPF/BIRC5/CLSPN/BRCA1	4
Leukemic_S1	GOBP	PROTEIN_HETEROOLIGOMERIZATION	2/47	27/24283	0.00124788	0.00832147	0.00499723	RRM2/RRM1	2
Leukemic_S1	GOBP	POSITIVE_REGULATION_OF_CHROMOSOME_ORGANIZATION	3/47	111/24283	0.00130201	0.00863552	0.00518583	SMC2/DNMT1/SMC4	3
Leukemic_S1	GOBP	CYTOSKELETON_DEPENDENT_CYTOKINESIS	3/47	113/24283	0.00137063	0.00904172	0.00542976	STMN1/NUSAP1/BIRC5	3
Leukemic_S1	GOBP	RESPONSE_TO_OXYGEN_RADICAL	2/47	29/24283	0.00143986	0.00944767	0.00567354	DHFR/MPO	2
Leukemic_S1	GOBP	LIVER_REGENERATION	2/47	30/24283	0.00154081	0.0099504	0.00597545	PCNA/TYMS	2
Leukemic_S1	GOBP	POSITIVE_REGULATION_OF_HISTONE_ACETYLATION	2/47	30/24283	0.00154081	0.0099504	0.00597545	DEK/BRCA1	2
Leukemic_S1	GOCC	PERICENTRIC_HETEROCHROMATIN	2/47	30/24283	0.00154081	0.0099504	0.00597545	HELLS/DNMT1	2
Leukemic_S1	GOBP	DNA_MODIFICATION	3/47	120/24283	0.00162856	0.0104045	0.00624814	HELLS/BRCA1/DNMT1	3
Leukemic_S1	GOBP	HISTONE_MONOUBIQUITINATION	2/47	31/24283	0.00164505	0.0104045	0.00624814	BRCA1/UHRF1	2
Leukemic_S1	GOBP	NEGATIVE_REGULATION_OF_EXTRINSIC_APOPTOTIC_SIGNALING_PATHWAY_VIA_DEATH_DOMAIN_RECEPTORS	2/47	31/24283	0.00164505	0.0104045	0.00624814	HMGB2/BRCA1	2
Leukemic_S1	GOMF	METHYL_CPG_BINDING	2/47	31/24283	0.00164505	0.0104045	0.00624814	DNMT1/UHRF1	2
Leukemic_S1	GOBP	POSITIVE_REGULATION_OF_CELL_CYCLE_PHASE_TRANSITION	3/47	121/24283	0.00166771	0.0104937	0.00630173	RRM2/UBE2C/RRM1	3
Leukemic_S1	GOBP	DNA_METHYLATION_DEPENDENT_HETEROCHROMATIN_FORMATION	2/47	32/24283	0.00175256	0.0109157	0.00655511	HELLS/DNMT1	2
Leukemic_S1	GOBP	MISMATCH_REPAIR	2/47	32/24283	0.00175256	0.0109157	0.00655511	HMGB1/PCNA	2
Leukemic_S1	GOBP	RESPONSE_TO_RADIATION	5/47	453/24283	0.00177908	0.0110249	0.00662072	PCNA/NUCKS1/BRCA1/USP1/RAD51AP1	5
Leukemic_S1	GOBP	PTERIDINE_CONTAINING_COMPOUND_METABOLIC_PROCESS	2/47	33/24283	0.00186333	0.011489	0.00689939	TYMS/DHFR	2
Leukemic_S1	GOBP	POSITIVE_REGULATION_OF_MITOTIC_CELL_CYCLE	3/47	129/24283	0.00200225	0.0122227	0.00734003	RRM2/UBE2C/RRM1	3
Leukemic_S1	GOBP	VIRAL_GENOME_REPLICATION	3/47	129/24283	0.00200225	0.0122227	0.00734003	TOP2A/NUCKS1/DEK	3
Leukemic_S1	GOBP	MITOTIC_G2_DNA_DAMAGE_CHECKPOINT_SIGNALING	2/47	35/24283	0.00209461	0.0127232	0.00764057	CLSPN/BRCA1	2
Leukemic_S1	GOBP	MITOTIC_SPINDLE_ORGANIZATION	3/47	132/24283	0.0021377	0.0129004	0.00774697	STMN1/BIRC5/TPX2	3
Leukemic_S1	GOMF	TRANSCRIPTION_COACTIVATOR_ACTIVITY	4/47	282/24283	0.0021448	0.0129004	0.00774697	HMGB2/HMGB1/NUCKS1/BRCA1	4
Leukemic_S1	GOBP	MEIOTIC_CELL_CYCLE	4/47	284/24283	0.00220043	0.0131704	0.00790913	TOP2A/SMC2/RAD51AP1/SMC4	4
Leukemic_S1	GOBP	POSITIVE_REGULATION_OF_PEPTIDYL_LYSINE_ACETYLATION	2/47	36/24283	0.00221509	0.0131938	0.00792317	DEK/BRCA1	2
Leukemic_S1	GOBP	DNA_REPLICATION_INITIATION	2/47	37/24283	0.00233879	0.0137966	0.00828518	MCM4/MCM7	2
Leukemic_S1	GOBP	PYRIMIDINE_CONTAINING_COMPOUND_BIOSYNTHETIC_PROCESS	2/47	37/24283	0.00233879	0.0137966	0.00828518	DUT/TYMS	2
Leukemic_S1	GOBP	NUCLEOSOME_ORGANIZATION	3/47	138/24283	0.00242538	0.0141712	0.00851012	HMGB2/NASP/DNAJC9	3
Leukemic_S1	GOBP	POSITIVE_REGULATION_OF_PROTEIN_MODIFICATION_BY_SMALL_PROTEIN_CONJUGATION_OR_REMOVAL	3/47	138/24283	0.00242538	0.0141712	0.00851012	BRCA1/FANCI/UBE2C	3
Leukemic_S1	GOCC	NUCLEAR_ENVELOPE	5/47	490/24283	0.00250231	0.0145514	0.00873844	TUBB/CENPF/TMPO/RANBP1/NUCB2	5
Leukemic_S1	GOBP	NEGATIVE_REGULATION_OF_MICROTUBULE_POLYMERIZATION_OR_DEPOLYMERIZATION	2/47	39/24283	0.00259577	0.0149531	0.00897967	STMN1/TPX2	2
Leukemic_S1	GOMF	CHEMOATTRACTANT_ACTIVITY	2/47	39/24283	0.00259577	0.0149531	0.00897967	HMGB2/HMGB1	2
Leukemic_S1	GOCC	PROTEIN_KINASE_COMPLEX	3/47	142/24283	0.00262987	0.0150787	0.00905513	PCNA/CKS1B/CCNA2	3
Leukemic_S1	GOBP	RESPONSE_TO_IONIZING_RADIATION	3/47	144/24283	0.00273599	0.0156142	0.0093767	NUCKS1/BRCA1/RAD51AP1	3
Leukemic_S1	GOBP	HEPATICOBILIARY_SYSTEM_DEVELOPMENT	3/47	145/24283	0.00279003	0.0158489	0.00951763	DUT/PCNA/TYMS	3
Leukemic_S1	CellType	HE_LIM_SUN_FETAL_LUNG_C2_GMP_CELL	2/47	41/24283	0.00286545	0.0162023	0.00972987	MPO/NUCB2	2
Leukemic_S1	GOBP	SPINDLE_ASSEMBLY	3/47	147/24283	0.00290007	0.0162483	0.00975751	TUBB/BIRC5/TPX2	3
Leukemic_S1	GOCC	NUCLEAR_PERIPHERY	3/47	147/24283	0.00290007	0.0162483	0.00975751	PCNA/CENPF/UHRF1	3
Leukemic_S1	GOBP	REGULATION_OF_CHROMATIN_ORGANIZATION	2/47	42/24283	0.00300502	0.0167598	0.0100647	MKI67/DNMT1	2
Leukemic_S1	HALLMARK	DNA_REPAIR	3/47	150/24283	0.00307011	0.0170453	0.0102361	DUT/PCNA/TYMS	3
Leukemic_S1	GOBP	CELLULAR_RESPONSE_TO_REACTIVE_OXYGEN_SPECIES	3/47	152/24283	0.0031868	0.0176135	0.0105773	PCNA/DHFR/MPO	3
Leukemic_S1	GOBP	NEGATIVE_REGULATION_OF_CELL_CYCLE_PROCESS	4/47	317/24283	0.00326804	0.0179609	0.010786	CENPF/BIRC5/CLSPN/BRCA1	4
Leukemic_S1	GOBP	CELL_CYCLE_DNA_REPLICATION	2/47	44/24283	0.00329357	0.0179609	0.010786	PCNA/MCM4	2
Leukemic_S1	GOCC	NUCLEAR_UBIQUITIN_LIGASE_COMPLEX	2/47	44/24283	0.00329357	0.0179609	0.010786	BRCA1/UBE2C	2
Leukemic_S1	GOMF	HELICASE_ACTIVITY	3/47	155/24283	0.00336691	0.0182691	0.010971	MCM4/HELLS/MCM7	3
Leukemic_S1	GOMF	UBIQUITIN_LIKE_PROTEIN_LIGASE_BINDING	4/47	320/24283	0.00337985	0.0182691	0.010971	TUBA1B/TUBB/BRCA1/UBE2C	4
Leukemic_S1	GOBP	VIRAL_LIFE_CYCLE	4/47	321/24283	0.00341769	0.0183926	0.0110452	HMGB1/TOP2A/NUCKS1/DEK	4
Leukemic_S1	GOBP	POSITIVE_REGULATION_OF_ATP_DEPENDENT_ACTIVITY	2/47	45/24283	0.00344252	0.0184453	0.0110768	DNAJC9/UHRF1	2
Leukemic_S1	GOBP	FACULTATIVE_HETEROCHROMATIN_FORMATION	2/47	46/24283	0.00359458	0.019011	0.0114165	HELLS/DNMT1	2
Leukemic_S1	GOBP	HISTONE_UBIQUITINATION	2/47	46/24283	0.00359458	0.019011	0.0114165	BRCA1/UHRF1	2
Leukemic_S1	GOBP	MICROTUBULE_DEPOLYMERIZATION	2/47	46/24283	0.00359458	0.019011	0.0114165	STMN1/TPX2	2
Leukemic_S1	HALLMARK	APOPTOSIS	3/47	161/24283	0.00374559	0.0195784	0.0117573	HMGB2/TOP2A/BRCA1	3
Leukemic_S1	GOBP	POSITIVE_REGULATION_OF_PROTEIN_ACETYLATION	2/47	47/24283	0.00374973	0.0195784	0.0117573	DEK/BRCA1	2
Leukemic_S1	GOBP	REGULATION_OF_CELL_CYCLE_CHECKPOINT	2/47	47/24283	0.00374973	0.0195784	0.0117573	BIRC5/BRCA1	2
Leukemic_S1	GOBP	NEGATIVE_REGULATION_OF_CYTOSKELETON_ORGANIZATION	3/47	163/24283	0.00387735	0.020159	0.0121059	STMN1/TPX2/BRCA1	3
Leukemic_S1	GOBP	RESPONSE_TO_STEROID_HORMONE	4/47	339/24283	0.00414923	0.0214815	0.0129001	HMGB2/PCNA/TYMS/BRCA1	4
Leukemic_S1	GOBP	REGULATION_OF_EXTRINSIC_APOPTOTIC_SIGNALING_PATHWAY_VIA_DEATH_DOMAIN_RECEPTORS	2/47	50/24283	0.00423359	0.0216594	0.0130069	HMGB2/BRCA1	2
Leukemic_S1	GOMF	CYCLIN_DEPENDENT_PROTEIN_SERINE_THREONINE_KINASE_REGULATOR_ACTIVITY	2/47	50/24283	0.00423359	0.0216594	0.0130069	CKS1B/CCNA2	2
Leukemic_S1	GOBP	CELLULAR_RESPONSE_TO_ABIOTIC_STIMULUS	4/47	341/24283	0.00423655	0.0216594	0.0130069	PCNA/NUCKS1/BRCA1/RAD51AP1	4
Leukemic_S1	GOBP	MITOTIC_G2_M_TRANSITION_CHECKPOINT	2/47	51/24283	0.00440098	0.0224066	0.0134557	CLSPN/BRCA1	2
Leukemic_S1	GOBP	POSITIVE_REGULATION_OF_BINDING	3/47	175/24283	0.00472742	0.0238603	0.0143287	STMN1/HMGB2/HMGB1	3
Leukemic_S1	GOBP	PYRIMIDINE_NUCLEOTIDE_METABOLIC_PROCESS	2/47	53/24283	0.00474483	0.0238603	0.0143287	DUT/TYMS	2
Leukemic_S1	GOBP	REGULATION_OF_MITOTIC_SISTER_CHROMATID_SEGREGATION	2/47	53/24283	0.00474483	0.0238603	0.0143287	CENPF/BIRC5	2
Leukemic_S1	GOBP	POSITIVE_REGULATION_OF_G1_S_TRANSITION_OF_MITOTIC_CELL_CYCLE	2/47	55/24283	0.00510072	0.025499	0.0153128	RRM2/RRM1	2
Leukemic_S1	GOCC	MITOTIC_SPINDLE	3/47	180/24283	0.00511228	0.025499	0.0153128	TUBB/NUSAP1/TPX2	3
Leukemic_S1	GOBP	METHYLATION	4/47	365/24283	0.00538326	0.026742	0.0160592	TYMS/HELLS/BRCA1/DNMT1	4
Leukemic_S1	GOBP	POSITIVE_REGULATION_OF_DNA_BINDING	2/47	57/24283	0.00546853	0.027056	0.0162478	HMGB2/HMGB1	2
Leukemic_S1	GOBP	CYTOKINESIS	3/47	185/24283	0.00551555	0.027179	0.0163216	STMN1/NUSAP1/BIRC5	3
Leukemic_S1	GOBP	REGULATION_OF_BINDING	4/47	369/24283	0.00559269	0.0274489	0.0164837	STMN1/HMGB2/HMGB1/NUCKS1	4
Leukemic_S1	GOBP	POSITIVE_REGULATION_OF_NUCLEAR_DIVISION	2/47	59/24283	0.00584819	0.0285886	0.0171681	NUSAP1/RAD51AP1	2
Leukemic_S1	GOMF	DNA_HELICASE_ACTIVITY	2/47	60/24283	0.00604243	0.0294209	0.0176679	MCM4/MCM7	2
Leukemic_S1	GOBP	MITOTIC_SISTER_CHROMATID_SEPARATION	2/47	61/24283	0.0062396	0.0302608	0.0181723	CENPF/BIRC5	2
Leukemic_S1	GOBP	NEGATIVE_REGULATION_OF_NUCLEAR_DIVISION	2/47	63/24283	0.00664266	0.0320888	0.01927	CENPF/BIRC5	2
Leukemic_S1	HALLMARK	MTORC1_SIGNALING	3/47	200/24283	0.00683816	0.0326971	0.0196354	DHFR/MCM4/RRM2	3
Leukemic_S1	GOBP	POSITIVE_CHEMOTAXIS	2/47	64/24283	0.00684853	0.0326971	0.0196354	HMGB2/HMGB1	2
Leukemic_S1	GOBP	POSITIVE_REGULATION_OF_VIRAL_PROCESS	2/47	64/24283	0.00684853	0.0326971	0.0196354	HMGB1/TOP2A	2
Leukemic_S1	GOBP	REGULATION_OF_PEPTIDYL_LYSINE_ACETYLATION	2/47	65/24283	0.00705728	0.0335631	0.0201554	DEK/BRCA1	2
Leukemic_S1	GOBP	RESPONSE_TO_REACTIVE_OXYGEN_SPECIES	3/47	206/24283	0.00741553	0.0351307	0.0210968	PCNA/DHFR/MPO	3
Leukemic_S1	GOBP	NEGATIVE_REGULATION_OF_CELL_CYCLE_G2_M_PHASE_TRANSITION	2/47	67/24283	0.00748338	0.0353158	0.021208	CLSPN/BRCA1	2
Leukemic_S1	GOBP	RESPONSE_TO_KETONE	3/47	208/24283	0.00761422	0.0357956	0.0214961	PCNA/TYMS/NASP	3
Leukemic_S1	GOBP	NEGATIVE_REGULATION_OF_CELL_CYCLE	4/47	404/24283	0.00766217	0.0358835	0.0215489	CENPF/BIRC5/CLSPN/BRCA1	4
Leukemic_S1	GOBP	POSITIVE_REGULATION_OF_CELL_CYCLE_G1_S_PHASE_TRANSITION	2/47	68/24283	0.0077007	0.0359166	0.0215687	RRM2/RRM1	2
Leukemic_S1	CellType	TRAVAGLINI_LUNG_CAPILLARY_INTERMEDIATE_2_CELL	4/47	405/24283	0.00772777	0.0359166	0.0215687	HMGB1/HMGN2/PTMA/NUCB2	4
Leukemic_S1	GOBP	REGULATION_OF_PROTEIN_UBIQUITINATION	3/47	212/24283	0.00802102	0.0371388	0.0223027	BRCA1/FANCI/UBE2C	3
Leukemic_S1	GOCC	SPINDLE	4/47	421/24283	0.00882833	0.0407231	0.0244552	TUBB/NUSAP1/CENPF/TPX2	4
Leukemic_S1	GOBP	VIRAL_PROCESS	4/47	424/24283	0.00904552	0.0408868	0.0245535	HMGB1/TOP2A/NUCKS1/DEK	4
Leukemic_S1	GOBP	METAPHASE_PLATE_CONGRESSION	2/47	74/24283	0.00906374	0.0408868	0.0245535	CENPF/BIRC5	2
Leukemic_S1	GOBP	MITOTIC_SPINDLE_ASSEMBLY	2/47	74/24283	0.00906374	0.0408868	0.0245535	BIRC5/TPX2	2
Leukemic_S1	GOBP	POSITIVE_REGULATION_OF_DNA_BIOSYNTHETIC_PROCESS	2/47	74/24283	0.00906374	0.0408868	0.0245535	PCNA/USP1	2
Leukemic_S1	GOBP	REGULATION_OF_ATP_DEPENDENT_ACTIVITY	2/47	74/24283	0.00906374	0.0408868	0.0245535	DNAJC9/UHRF1	2
Leukemic_S1	GOBP	SUPEROXIDE_METABOLIC_PROCESS	2/47	74/24283	0.00906374	0.0408868	0.0245535	DHFR/MPO	2
Leukemic_S1	GOBP	CHROMOSOME_ORGANIZATION_INVOLVED_IN_MEIOTIC_CELL_CYCLE	2/47	75/24283	0.00930066	0.0418019	0.025103	SMC2/SMC4	2
Leukemic_S1	GOCC	PROTEIN_DNA_COMPLEX	3/47	225/24283	0.00943087	0.0422324	0.0253615	PCNA/MCM4/MCM7	3
Leukemic_S1	GOBP	INFLAMMATORY_RESPONSE_TO_ANTIGENIC_STIMULUS	2/47	78/24283	0.0100279	0.0445806	0.0267717	HMGB2/HMGB1	2
Leukemic_S1	GOBP	REGULATION_OF_PROTEIN_ACETYLATION	2/47	78/24283	0.0100279	0.0445806	0.0267717	DEK/BRCA1	2
Leukemic_S1	GOBP	RESPONSE_TO_XENOBIOTIC_STIMULUS	4/47	440/24283	0.0102632	0.0454619	0.0273009	PCNA/TYMS/CENPF/MCM7	4
Leukemic_S1	GOBP	NEGATIVE_REGULATION_OF_APOPTOTIC_SIGNALING_PATHWAY	3/47	233/24283	0.010366	0.0457523	0.0274753	HMGB2/HELLS/BRCA1	3
Leukemic_S1	GOBP	PROTEIN_AUTOUBIQUITINATION	2/47	80/24283	0.0105264	0.046128	0.027701	BRCA1/UHRF1	2
Leukemic_S1	GOBP	SOMATIC_DIVERSIFICATION_OF_IMMUNE_RECEPTORS	2/47	80/24283	0.0105264	0.046128	0.027701	HMGB2/HMGB1	2
Leukemic_S1	CellType	RUBENSTEIN_SKELETAL_MUSCLE_SMOOTH_MUSCLE_CELLS	4/47	445/24283	0.0106645	0.0465672	0.0279647	HMGN2/DEK/RANBP1/PTMA	4
Leukemic_S1	GOBP	REACTIVE_OXYGEN_SPECIES_METABOLIC_PROCESS	3/47	237/24283	0.0108532	0.0472229	0.0283584	DHFR/BRCA1/MPO	3
Leukemic_S1	GOBP	PROTEIN_MONOUBIQUITINATION	2/47	82/24283	0.0110356	0.0478471	0.0287333	BRCA1/UHRF1	2
Leukemic_S1	GOBP	RESPONSE_TO_TOXIC_SUBSTANCE	3/47	242/24283	0.0114806	0.0496008	0.0297865	TYMS/DHFR/MPO	3
Leukemic_S2	CellType	LAKE_ADULT_KIDNEY_C3_PROXIMAL_TUBULE_EPITHELIAL_CELLS_S1_S2	13/50	221/24283	5.43232e-16	5.70937e-13	4.52312e-13	NEAT1/LUC7L3/PNISR/RBM25/SRSF11/SRRM2/N4BP2L2/SREK1/CHD9/GOLGB1/TNRC6B/ASH1L/KCNQ1OT1	13
Leukemic_S2	GOBP	RNA_SPLICING	13/50	463/24283	6.95743e-12	3.65613e-09	2.89649e-09	LUC7L3/PNN/DDX17/RBM25/SRSF11/SRRM2/HNRNPH1/ZRANB2/CCNL1/SREK1/RNPC3/PRPF4B/SCAF11	13
Leukemic_S2	GOBP	MRNA_PROCESSING	12/50	497/24283	2.83866e-10	9.30586e-08	7.37236e-08	LUC7L3/PNN/DDX17/RBM25/SRSF11/SRRM2/HNRNPH1/ZRANB2/SREK1/RNPC3/PRPF4B/SCAF11	12
Leukemic_S2	CellType	MENON_FETAL_KIDNEY_4_PODOCYTES	9/50	206/24283	3.54172e-10	9.30586e-08	7.37236e-08	MALAT1/NEAT1/LUC7L3/DDX17/SRRM2/PHIP/BAZ2B/TTC14/GOLGB1	9
Leukemic_S2	CellType	MENON_FETAL_KIDNEY_0_CAP_MESENCHYME_CELLS	7/50	90/24283	6.64737e-10	1.39728e-07	1.10696e-07	NKTR/LUC7L3/RBM25/BAZ2B/CCDC88A/BPTF/ATRX	7
Leukemic_S2	CellType	CUI_DEVELOPING_HEART_TRABECULAR_ATRIAL_CARDIOMYOCYTE	8/50	179/24283	3.0719e-09	5.38095e-07	4.26294e-07	MALAT1/LUC7L3/AKAP9/DDX17/MACF1/CCNL1/RNPC3/PKN2	8
Leukemic_S2	GOCC	NUCLEAR_SPECK	10/50	415/24283	1.06524e-08	1.46471e-06	1.16039e-06	LUC7L3/PNISR/PNN/DDX17/RBM25/SRSF11/SRRM2/CCNL1/SREK1/PRPF4B	10
Leukemic_S2	CellType	LAKE_ADULT_KIDNEY_C5_PROXIMAL_TUBULE_EPITHELIAL_CELLS_STRESS_INFLAM	10/50	417/24283	1.11491e-08	1.46471e-06	1.16039e-06	LUC7L3/PNISR/RBM25/SRSF11/SRRM2/SREK1/GOLGB1/CHD2/UPF2/TNRC6B	10
Leukemic_S2	GOBP	RNA_SPLICING_VIA_TRANSESTERIFICATION_REACTIONS	9/50	326/24283	1.95987e-08	2.28869e-06	1.81316e-06	LUC7L3/PNN/DDX17/RBM25/SRRM2/HNRNPH1/RNPC3/PRPF4B/SCAF11	9
Leukemic_S2	CellType	ZHENG_CORD_BLOOD_C7_PUTATIVE_LYMPHOID_PRIMED_MULTIPOTENT_PROGENITOR_1	6/50	96/24283	4.50044e-08	4.72997e-06	3.74721e-06	MALAT1/ANKRD36C/HNRNPH1/ZRANB2/ANKRD28/ANKRD36	6
Leukemic_S2	GOCC	SPLICEOSOMAL_COMPLEX	7/50	196/24283	1.49294e-07	1.42644e-05	1.13006e-05	LUC7L3/PNN/SRRM2/HNRNPH1/SREK1/RNPC3/PRPF4B	7
Leukemic_S2	CellType	MENON_FETAL_KIDNEY_3_STROMAL_CELLS	5/50	81/24283	6.8633e-07	6.01111e-05	4.76217e-05	NKTR/MACF1/CCDC88A/ZEB2/KCNQ1OT1	5
Leukemic_S2	CellType	FAN_OVARY_CL3_MATURE_CUMULUS_GRANULOSA_CELL_1	7/50	254/24283	8.58539e-07	6.94096e-05	5.49882e-05	MALAT1/NKTR/LUC7L3/AKAP9/DDX17/ATRX/KCNQ1OT1	7
Leukemic_S2	CellType	AIZARANI_LIVER_C31_KUPFFER_CELLS_5	5/50	120/24283	4.80665e-06	0.000360842	0.000285869	NKTR/LUC7L3/RBM25/CCDC88A/ZEB2	5
Leukemic_S2	CellType	FAN_OVARY_CL16_LYMPHATIC_ENDOTHELIAL_CELL	6/50	232/24283	7.97225e-06	0.000558589	0.00044253	MALAT1/NEAT1/NKTR/DDX17/RSRP1/N4BP2L2	6
Leukemic_S2	CellType	FAN_OVARY_CL7_ANGEIOGENIC_ENDOTHELIAL_CELL	6/50	251/24283	1.24744e-05	0.00081941	0.00064916	NKTR/RSRP1/N4BP2L2/CCNL1/CHD9/ARGLU1	6
Leukemic_S2	CellType	AIZARANI_LIVER_C20_LSECS_3	6/50	295/24283	3.0982e-05	0.00173504	0.00137455	RBM25/MACF1/JMJD1C/GOLGB1/ARGLU1/ZEB2	6
Leukemic_S2	CellType	LAKE_ADULT_KIDNEY_C26_MESANGIAL_CELLS	5/50	177/24283	3.15862e-05	0.00173504	0.00137455	NEAT1/NKTR/AKAP9/ARGLU1/ZEB2	5
Leukemic_S2	GOCC	CATALYTIC_STEP_2_SPLICEOSOME	4/50	88/24283	3.2647e-05	0.00173504	0.00137455	PNN/SRRM2/HNRNPH1/PRPF4B	4
Leukemic_S2	CellType	FAN_OVARY_CL11_MURAL_GRANULOSA_CELL	7/50	444/24283	3.3017e-05	0.00173504	0.00137455	AKAP9/PNN/DDX17/SRSF11/MACF1/PKN2/KCNQ1OT1	7
Leukemic_S2	CellType	LAKE_ADULT_KIDNEY_C6_PROXIMAL_TUBULE_EPITHELIAL_CELLS_FIBRINOGEN_POS_S3	5/50	181/24283	3.51476e-05	0.00175905	0.00139357	NEAT1/MACF1/ZNF292/CCNL1/ASH1L	5
Leukemic_S2	CellType	ZHENG_CORD_BLOOD_C10_MULTILYMPHOID_PROGENITOR	4/50	97/24283	4.78526e-05	0.00228605	0.00181107	MALAT1/LUC7L3/DDX17/RSRP1	4
Leukemic_S2	GOMF	ATP_DEPENDENT_CHROMATIN_REMODELER_ACTIVITY	3/50	36/24283	5.59051e-05	0.00255079	0.00202081	CHD9/CHD2/ATRX	3
Leukemic_S2	CellType	GAUTAM_EYE_IRIS_CILIARY_BODY_FIBROBLASTS	4/50	102/24283	5.82483e-05	0.00255079	0.00202081	NKTR/PNISR/DDX17/ARGLU1	4
Leukemic_S2	GOMF	ATP_DEPENDENT_ACTIVITY_ACTING_ON_DNA	4/50	126/24283	0.000132305	0.00549655	0.00435452	CHD9/CHD2/BPTF/ATRX	4
Leukemic_S2	GOMF	HISTONE_BINDING	5/50	241/24283	0.000135975	0.00549655	0.00435452	PHIP/CHD2/USP15/BPTF/ATRX	5
Leukemic_S2	GOBP	CHROMATIN_REMODELING	6/50	402/24283	0.000170293	0.00661689	0.00524208	BAZ2B/CHD9/CHD2/BPTF/ATRX/KCNQ1OT1	6
Leukemic_S2	CellType	LAKE_ADULT_KIDNEY_C22_ENDOTHELIAL_CELLS_GLOMERULAR_CAPILLARIES	4/50	137/24283	0.000182578	0.00661689	0.00524208	NKTR/MACF1/JMJD1C/ARGLU1	4
Leukemic_S2	CellType	RUBENSTEIN_SKELETAL_MUSCLE_ENDOTHELIAL_CELLS	4/50	137/24283	0.000182578	0.00661689	0.00524208	NEAT1/NKTR/DDX17/ARGLU1	4
Leukemic_S2	CellType	BUSSLINGER_GASTRIC_PREZYMOGENIC_CELLS	3/50	60/24283	0.000258782	0.00906599	0.00718233	AKAP9/SRRM2/GOLGB1	3
Leukemic_S2	CellType	LAKE_ADULT_KIDNEY_C20_COLLECTING_DUCT_INTERCALATED_CELLS_TYPE_A_CORTEX	4/50	152/24283	0.000271651	0.00920983	0.00729629	LUC7L3/PNISR/AKAP9/RBM25	4
Leukemic_S2	GOMF	HELICASE_ACTIVITY	4/50	155/24283	0.000292639	0.00961138	0.0076144	DDX17/CHD9/CHD2/ATRX	4
Leukemic_S2	CellType	GAUTAM_EYE_CORNEA_FIBROBLASTS	4/50	165/24283	0.00037104	0.011817	0.0093618	PNISR/SRRM2/ANKRD28/ARGLU1	4
Leukemic_S2	CellType	AIZARANI_LIVER_C9_LSECS_1	5/50	304/24283	0.000397518	0.012288	0.00973489	MACF1/SREK1/JMJD1C/GOLGB1/ARGLU1	5
Leukemic_S2	GOMF	MODIFICATION_DEPENDENT_PROTEIN_BINDING	4/50	175/24283	0.000463445	0.0139166	0.0110251	PHIP/USP15/BPTF/ATRX	4
Leukemic_S2	GOBP	REGULATION_OF_RNA_SPLICING	4/50	181/24283	0.000526174	0.0153234	0.0121396	DDX17/RBM25/HNRNPH1/CCNL1	4
Leukemic_S2	GOBP	NEGATIVE_REGULATION_OF_POST_TRANSCRIPTIONAL_GENE_SILENCING	2/50	17/24283	0.000554033	0.0153234	0.0121396	NEAT1/KCNQ1OT1	2
Leukemic_S2	GOMF	PROTEIN_KINASE_C_ACTIVITY	2/50	17/24283	0.000554033	0.0153234	0.0121396	SMG1/PKN2	2
Leukemic_S2	CellType	BUSSLINGER_DUODENAL_TUFT_CELLS	3/50	81/24283	0.000625911	0.0168675	0.0133629	LUC7L3/PHIP/CHD9	3
Leukemic_S2	CellType	BUSSLINGER_GASTRIC_X_CELLS	4/50	191/24283	0.000643817	0.0169163	0.0134016	AKAP9/PHIP/BAZ2B/VPS13C	4
Leukemic_S2	CellType	LAKE_ADULT_KIDNEY_C14_DISTAL_CONVOLUTED_TUBULE	4/50	208/24283	0.000884873	0.022683	0.0179701	PNISR/RBM25/RNPC3/TNRC6B	4
Leukemic_S2	CellType	FAN_OVARY_CL9_PUTATIVE_APOPTOTIC_ENDOTHELIAL_CELL	5/50	365/24283	0.000907981	0.0226852	0.0179718	NEAT1/LUC7L3/RSRP1/ANKRD28/ARGLU1	5
Leukemic_S2	GOMF	INSULIN_RECEPTOR_BINDING	2/50	22/24283	0.00093487	0.0226852	0.0179718	PHIP/CCDC88A	2
Leukemic_S2	CellType	LAKE_ADULT_KIDNEY_C2_PODOCYTES	4/50	212/24283	0.000949713	0.0226852	0.0179718	LUC7L3/MACF1/ANKRD36/KCNQ1OT1	4
Leukemic_S2	CellType	ZHENG_CORD_BLOOD_C2_PUTATIVE_BASOPHIL_EOSINOPHIL_MAST_CELL_PROGENITOR	3/50	96/24283	0.0010257	0.0239559	0.0189785	MALAT1/PNN/CCDC88A	3
Leukemic_S2	CellType	FAN_OVARY_CL1_GPRC5A_TNFRS12A_HIGH_SELECTABLE_FOLLICLE_STROMAL_CELL	5/50	380/24283	0.00108638	0.0242548	0.0192153	RBM25/SRRM2/HNRNPH1/JMJD1C/ANKRD28	5
Leukemic_S2	GOMF	ATP_HYDROLYSIS_ACTIVITY	5/50	380/24283	0.00108638	0.0242548	0.0192153	DDX17/CHD9/ATP8B4/CHD2/ATRX	5
Leukemic_S2	CellType	AIZARANI_LIVER_C23_KUPFFER_CELLS_3	4/50	221/24283	0.00110773	0.0242548	0.0192153	CCDC88A/USP15/CNTRL/ZEB2	4
Leukemic_S2	CellType	ZHONG_PFC_C3_ASTROCYTE	5/50	389/24283	0.00120521	0.0258506	0.0204796	NEAT1/ANKRD36/BPTF/ZEB2/KCNQ1OT1	5
Leukemic_S2	CellType	FAN_OVARY_CL17_PUTATIVE_APOPTOTIC_SMOOTH_MUSCLE_CELL	4/50	231/24283	0.00130404	0.0274108	0.0217156	MALAT1/NEAT1/SRRM2/HNRNPH1	4
Leukemic_S2	CellType	LAKE_ADULT_KIDNEY_C17_COLLECTING_SYSTEM_PCS_STRESSED_DISSOC_SUBSET	4/50	240/24283	0.00150048	0.0309216	0.024497	NEAT1/ZNF292/CCNL1/JMJD1C	4
Leukemic_S2	GOMF	CATALYTIC_ACTIVITY_ACTING_ON_DNA	4/50	245/24283	0.0016181	0.0327042	0.0259092	CHD9/CHD2/BPTF/ATRX	4
Leukemic_S2	GOMF	CHROMATIN_DNA_BINDING	3/50	118/24283	0.00185626	0.03681	0.0291619	OGT/JMJD1C/ATRX	3
Leukemic_S2	CellType	HAY_BONE_MARROW_CD34_POS_PRE_PC	3/50	124/24283	0.00213818	0.0416152	0.0329687	LUC7L3/MDM4/CHD9	3
Leukemic_S2	CellType	MENON_FETAL_KIDNEY_8_CONNECTING_TUBULE_CELLS	4/50	267/24283	0.00221257	0.0422801	0.0334955	MALAT1/NEAT1/TTC14/RNPC3	4
Leukemic_S2	CellType	TRAVAGLINI_LUNG_CLASSICAL_MONOCYTE_CELL	4/50	270/24283	0.00230386	0.0431485	0.0341834	NEAT1/JMJD1C/USP15/ZEB2	4
Leukemic_S2	GOBP	NUCLEAR_TRANSCRIBED_MRNA_CATABOLIC_PROCESS	3/50	128/24283	0.00234012	0.0431485	0.0341834	SMG1/UPF2/TNRC6B	3
Leukemic_S2	CellType	LAKE_ADULT_KIDNEY_C13_THICK_ASCENDING_LIMB	3/50	131/24283	0.00249908	0.0438472	0.034737	PNISR/DDX17/RNPC3	3
Leukemic_S2	GOBP	HEMATOPOIETIC_STEM_CELL_DIFFERENTIATION	2/50	36/24283	0.00250317	0.0438472	0.034737	N4BP2L2/CHD2	2
Leukemic_S2	GOBP	MITOPHAGY	2/50	36/24283	0.00250317	0.0438472	0.034737	OGT/VPS13C	2
Leukemic_S2	GOBP	REGULATION_OF_GENE_SILENCING_BY_RNA	2/50	37/24283	0.00264274	0.0444521	0.0352162	NEAT1/KCNQ1OT1	2
Leukemic_S2	GOMF	MIRNA_BINDING	2/50	37/24283	0.00264274	0.0444521	0.0352162	NEAT1/KCNQ1OT1	2
Leukemic_S2	CellType	AIZARANI_LIVER_C34_MHC_II_POS_B_CELLS	3/50	134/24283	0.00266459	0.0444521	0.0352162	LUC7L3/MDM4/CNTRL	3
Leukemic_S2	GOMF	TELOMERIC_DNA_BINDING	2/50	38/24283	0.0027859	0.0457496	0.0362441	SMG1/UPF2	2
Leukemic_S2	GOBP	NUCLEAR_TRANSCRIBED_MRNA_CATABOLIC_PROCESS_NONSENSE_MEDIATED_DECAY	2/50	40/24283	0.00308293	0.0498487	0.0394915	SMG1/UPF2	2
Leukemic_S3	CellType	HE_LIM_SUN_FETAL_LUNG_C2_GMP_CELL	17/50	41/24283	1.4586e-36	2.37168e-33	1.48931e-33	AZU1/MPO/CTSG/ELANE/RNASE2/CST7/PRTN3/RNASE3/CLEC11A/SERPINB10/NKG7/PRSS57/MGST1/NUCB2/MS4A3/MYB/FUT4	17
Leukemic_S3	GOCC	VESICLE_LUMEN	22/50	327/24283	2.16174e-28	1.7575e-25	1.10363e-25	AZU1/SRGN/MPO/CTSG/LYZ/ELANE/RNASE2/CFD/PRTN3/SERPINB1/RNASE3/CAT/PLAC8/S100A8/RETN/S100A9/MNDA/PRSS57/TMSB4X/S100P/CLU/MIF	22
Leukemic_S3	CellType	HE_LIM_SUN_FETAL_LUNG_C2_PROMYELOCYTE_LIKE_CELL	13/50	49/24283	5.41916e-25	2.93718e-22	1.84441e-22	AZU1/MPO/CTSG/RNASE2/PRTN3/RNASE3/CLEC11A/SERPINB10/NKG7/PRSS57/NUCB2/S100P/MS4A3	13
Leukemic_S3	CellType	HAY_BONE_MARROW_CD34_POS_GRAN	10/50	27/24283	4.30816e-21	1.75127e-18	1.09971e-18	AZU1/MPO/CTSG/ELANE/PRTN3/RNASE3/CLEC11A/P4HB/PRSS57/MIF	10
Leukemic_S3	GOCC	AZUROPHIL_GRANULE_LUMEN	12/50	91/24283	3.9033e-19	1.26935e-16	7.97095e-17	AZU1/MPO/CTSG/LYZ/ELANE/RNASE2/PRTN3/RNASE3/PLAC8/RETN/MNDA/PRSS57	12
Leukemic_S3	GOCC	AZUROPHIL_GRANULE	13/50	157/24283	6.00755e-18	1.62805e-15	1.02234e-15	AZU1/MPO/CTSG/LYZ/ELANE/RNASE2/PRTN3/RNASE3/PLAC8/RETN/MNDA/PRSS57/MGST1	13
Leukemic_S3	GOCC	VACUOLAR_LUMEN	12/50	176/24283	1.37447e-15	3.1927e-13	2.00487e-13	AZU1/MPO/CTSG/LYZ/ELANE/RNASE2/PRTN3/RNASE3/PLAC8/RETN/MNDA/PRSS57	12
Leukemic_S3	CellType	RUBENSTEIN_SKELETAL_MUSCLE_MYELOID_CELLS	14/50	347/24283	6.71885e-15	1.36561e-12	8.57538e-13	SRGN/LYZ/SERPINB1/PLAC8/CSTA/S100A8/S100A9/CITED2/MNDA/LYST/HCST/TMSB4X/GAPDH/TNFSF13B	14
Leukemic_S3	CellType	ZHENG_CORD_BLOOD_C9_GRANULOCYTE_MACROPHAGE_PROGENITOR	10/50	100/24283	7.92229e-15	1.43129e-12	8.98786e-13	AZU1/MPO/LYZ/CLEC11A/NUCB2/ENO1/RAB32/LGALS1/GAPDH/TNFSF13B	10
Leukemic_S3	CellType	FAN_OVARY_CL13_MONOCYTE_MACROPHAGE	15/50	458/24283	1.33288e-14	2.16726e-12	1.36094e-12	SRGN/LYZ/CFD/SERPINB1/CSTA/S100A9/MNDA/RGCC/HCST/NCOA4/ENO1/TMSB4X/LGALS1/GAPDH/TNFSF13B	15
Leukemic_S3	GOBP	HUMORAL_IMMUNE_RESPONSE	12/50	252/24283	1.0275e-13	1.51884e-11	9.53759e-12	AZU1/CTSG/LYZ/ELANE/RNASE2/CFD/PRTN3/RNASE3/S100A9/RGCC/CLU/GAPDH	12
Leukemic_S3	CellType	FAN_EMBRYONIC_CTX_BRAIN_MYELOID	10/50	139/24283	2.29907e-13	3.11524e-11	1.95623e-11	LYZ/CFD/PLAC8/CSTA/S100A8/RETN/S100A9/HCST/LGALS1/TNFSF13B	10
Leukemic_S3	CellType	HAY_BONE_MARROW_EOSINOPHIL	8/50	59/24283	3.67478e-13	4.59631e-11	2.88627e-11	LYZ/RNASE2/SERPINB10/RETN/MRPL33/RAB32/SLC44A1/LGALS1	8
Leukemic_S3	CellType	HE_LIM_SUN_FETAL_LUNG_C2_PROMONOCYTE_LIKE_CELL	12/50	290/24283	5.43306e-13	6.31011e-11	3.96245e-11	AZU1/MPO/RNASE2/RNASE3/CLEC11A/NKG7/MGST1/NUCB2/SLC44A1/S100P/MS4A3/FAM107B	12
Leukemic_S3	CellType	AIZARANI_LIVER_C23_KUPFFER_CELLS_3	11/50	221/24283	7.5623e-13	8.19753e-11	5.14767e-11	SRGN/LYZ/CFD/SERPINB1/CSTA/S100A8/S100A9/MNDA/APLP2/LGALS1/TNFSF13B	11
Leukemic_S3	GOBP	ANTIMICROBIAL_HUMORAL_RESPONSE	9/50	127/24283	4.59228e-12	4.66691e-10	2.9306e-10	AZU1/CTSG/LYZ/ELANE/RNASE2/PRTN3/RNASE3/S100A9/GAPDH	9
Leukemic_S3	CellType	TRAVAGLINI_LUNG_CLASSICAL_MONOCYTE_CELL	11/50	270/24283	6.6676e-12	6.37737e-10	4.00469e-10	LYZ/RNASE2/CSTA/S100A8/S100A9/MNDA/MGST1/APLP2/NCOA4/LGALS1/TNFSF13B	11
Leukemic_S3	GOBP	DEFENSE_RESPONSE_TO_BACTERIUM	11/50	318/24283	3.876e-11	3.50132e-09	2.19866e-09	AZU1/MPO/CTSG/LYZ/ELANE/RNASE2/RNASE3/PLAC8/S100A8/S100A9/LYST	11
Leukemic_S3	CellType	HAY_BONE_MARROW_NEUTROPHIL	12/50	451/24283	9.33816e-11	7.9915e-09	5.01829e-09	SRGN/SERPINB1/CSTA/S100A8/S100A9/MNDA/MGST1/LYST/APLP2/S100P/GAPDH/TNFSF13B	12
Leukemic_S3	CellType	CUI_DEVELOPING_HEART_C8_MACROPHAGE	10/50	275/24283	2.03124e-10	1.6514e-08	1.037e-08	SRGN/LYZ/SERPINB1/PLAC8/CSTA/S100A8/RETN/S100A9/MNDA/HCST	10
Leukemic_S3	CellType	DESCARTES_FETAL_PANCREAS_MYELOID_CELLS	9/50	235/24283	1.13341e-09	8.77583e-08	5.51081e-08	SRGN/MPO/LYZ/PRTN3/CSTA/S100A8/RETN/S100A9/MNDA	9
Leukemic_S3	GOBP	DEFENSE_RESPONSE_TO_FUNGUS	6/50	56/24283	1.67737e-09	1.23973e-07	7.78491e-08	MPO/CTSG/ELANE/S100A8/S100A9/GAPDH	6
Leukemic_S3	CellType	DURANTE_ADULT_OLFACTORY_NEUROEPITHELIUM_DENDRITIC_CELLS	7/50	117/24283	4.23133e-09	2.99136e-07	1.87844e-07	SRGN/CFD/CSTA/S100A8/S100A9/MNDA/TNFSF13B	7
Leukemic_S3	GOBP	RESPONSE_TO_FUNGUS	6/50	67/24283	5.06816e-09	3.43368e-07	2.15619e-07	MPO/CTSG/ELANE/S100A8/S100A9/GAPDH	6
Leukemic_S3	CellType	AIZARANI_LIVER_C2_KUPFFER_CELLS_1	8/50	200/24283	7.34632e-09	4.77805e-07	3.00039e-07	SRGN/LYZ/MNDA/RGCC/NCOA4/TMSB4X/LGALS1/TNFSF13B	8
Leukemic_S3	CellType	DESCARTES_FETAL_LIVER_HEMATOPOIETIC_STEM_CELLS	5/50	35/24283	9.3365e-09	5.8389e-07	3.66656e-07	AZU1/MPO/PRTN3/PRSS57/MS4A3	5
Leukemic_S3	CellType	DESCARTES_FETAL_HEART_MYELOID_CELLS	7/50	136/24283	1.20896e-08	7.28063e-07	4.5719e-07	AZU1/MPO/LYZ/PRTN3/CSTA/S100A8/MNDA	7
Leukemic_S3	CellType	BUSSLINGER_ESOPHAGEAL_LATE_SUPRABASAL_CELLS	7/50	140/24283	1.47848e-08	8.58575e-07	5.39145e-07	SERPINB1/CSTA/S100A8/S100A9/P4HB/NUCB2/TMSB4X	7
Leukemic_S3	CellType	DURANTE_ADULT_OLFACTORY_NEUROEPITHELIUM_NK_CELLS	6/50	84/24283	2.01047e-08	1.12725e-06	7.07862e-07	SRGN/CST7/PLAC8/NKG7/HCST/TMSB4X	6
Leukemic_S3	CellType	CUI_DEVELOPING_HEART_C9_B_T_CELL	7/50	155/24283	2.98963e-08	1.62038e-06	1.01752e-06	SRGN/CST7/PLAC8/NKG7/RGCC/HCST/FAM107B	7
Leukemic_S3	CellType	FAN_OVARY_CL4_T_LYMPHOCYTE_NK_CELL_1	8/50	246/24283	3.682e-08	1.88905e-06	1.18624e-06	SRGN/CST7/NKG7/RGCC/HCST/ENO1/TMSB4X/GAPDH	8
Leukemic_S3	GOBP	DEFENSE_RESPONSE_TO_GRAM_NEGATIVE_BACTERIUM	6/50	93/24283	3.7177e-08	1.88905e-06	1.18624e-06	AZU1/CTSG/LYZ/ELANE/RNASE2/RNASE3	6
Leukemic_S3	GOBP	LEUKOCYTE_MIGRATION	9/50	394/24283	9.90562e-08	4.88077e-06	3.0649e-06	AZU1/CTSG/ELANE/PRTN3/S100A8/S100A9/LYST/FUT4/MIF	9
Leukemic_S3	GOBP	CELL_KILLING	7/50	199/24283	1.65544e-07	7.9169e-06	4.97145e-06	AZU1/CTSG/LYZ/ELANE/NKG7/LYST/GAPDH	7
Leukemic_S3	CellType	TRAVAGLINI_LUNG_MACROPHAGE_CELL	7/50	201/24283	1.77186e-07	8.23157e-06	5.16905e-06	LYZ/CSTA/RETN/MGST1/RGCC/APLP2/LGALS1	7
Leukemic_S3	GOBP	KILLING_BY_HOST_OF_SYMBIONT_CELLS	4/50	28/24283	3.13922e-07	1.41788e-05	8.90364e-06	AZU1/CTSG/ELANE/GAPDH	4
Leukemic_S3	CellType	RUBENSTEIN_SKELETAL_MUSCLE_NK_CELLS	7/50	226/24283	3.91798e-07	1.72179e-05	1.08121e-05	SRGN/CST7/PLAC8/NKG7/HCST/ENO1/TMSB4X	7
Leukemic_S3	CellType	DESCARTES_MAIN_FETAL_HEMATOPOIETIC_STEM_CELLS	5/50	78/24283	5.68133e-07	2.43101e-05	1.52656e-05	AZU1/MPO/ELANE/PRTN3/PRSS57	5
Leukemic_S3	GOBP	MYELOID_LEUKOCYTE_MIGRATION	7/50	242/24283	6.20761e-07	2.58809e-05	1.6252e-05	AZU1/CTSG/PRTN3/S100A8/S100A9/FUT4/MIF	7
Leukemic_S3	CellType	HE_LIM_SUN_FETAL_LUNG_C2_S100A12_HI_CLASSICAL_MONOCYTE	4/50	36/24283	8.92245e-07	3.62698e-05	2.27757e-05	RNASE2/S100A8/MGST1/S100P	4
Leukemic_S3	GOCC	PLATELET_ALPHA_GRANULE	5/50	91/24283	1.22663e-06	4.79413e-05	3.01049e-05	SRGN/CFD/APLP2/TMSB4X/CLU	5
Leukemic_S3	GOMF	HEPARIN_BINDING	6/50	168/24283	1.23834e-06	4.79413e-05	3.01049e-05	AZU1/MPO/CTSG/ELANE/PRSS57/APLP2	6
Leukemic_S3	GOBP	REGULATION_OF_INTRINSIC_APOPTOTIC_SIGNALING_PATHWAY	6/50	173/24283	1.46902e-06	5.52083e-05	3.46683e-05	S100A8/S100A9/P4HB/ENO1/CLU/MIF	6
Leukemic_S3	CellType	TRAVAGLINI_LUNG_BASOPHIL_MAST_1_CELL	7/50	276/24283	1.49395e-06	5.52083e-05	3.46683e-05	SRGN/CTSG/SERPINB1/RAB32/SLC44A1/CLU/MYB	7
Leukemic_S3	CellType	ZHENG_CORD_BLOOD_C8_PUTATIVE_LYMPHOID_PRIMED_MULTIPOTENT_PROGENITOR_2	5/50	97/24283	1.68419e-06	6.08553e-05	3.82143e-05	NUCB2/HCST/ENO1/TMSB4X/GAPDH	5
Leukemic_S3	GOBP	NEUTROPHIL_MEDIATED_KILLING_OF_SYMBIONT_CELL	3/50	12/24283	1.78361e-06	6.30467e-05	3.95904e-05	AZU1/CTSG/ELANE	3
Leukemic_S3	GOCC	COLLAGEN_CONTAINING_EXTRACELLULAR_MATRIX	8/50	416/24283	1.98442e-06	6.86525e-05	4.31106e-05	CTSG/ELANE/PRTN3/SERPINB1/S100A8/S100A9/LGALS1/CLU	8
Leukemic_S3	GOMF	ENDOPEPTIDASE_REGULATOR_ACTIVITY	6/50	185/24283	2.16855e-06	7.34595e-05	4.61292e-05	CST7/SERPINB1/SERPINB10/CSTA/APLP2/GAPDH	6
Leukemic_S3	GOBP	REGULATION_OF_PEPTIDASE_ACTIVITY	8/50	423/24283	2.24589e-06	7.4527e-05	4.67995e-05	CST7/SERPINB1/SERPINB10/CSTA/S100A8/S100A9/APLP2/GAPDH	8
Leukemic_S3	GOCC	CYTOLYTIC_GRANULE	3/50	13/24283	2.31533e-06	7.52944e-05	4.72814e-05	SRGN/SERPINB1/NKG7	3
Leukemic_S3	GOBP	NEUTROPHIL_MEDIATED_CYTOTOXICITY	3/50	14/24283	2.9425e-06	9.38139e-05	5.89108e-05	AZU1/CTSG/ELANE	3
Leukemic_S3	GOMF	SERINE_HYDROLASE_ACTIVITY	6/50	196/24283	3.02872e-06	9.47059e-05	5.94709e-05	AZU1/CTSG/ELANE/CFD/PRTN3/PRSS57	6
Leukemic_S3	GOBP	CELL_CHEMOTAXIS	7/50	312/24283	3.36202e-06	0.000103144	6.47698e-05	AZU1/CTSG/S100A8/S100A9/LYST/TMSB4X/MIF	7
Leukemic_S3	CellType	LAKE_ADULT_KIDNEY_C18_COLLECTING_DUCT_PRINCIPAL_CELLS_MEDULLA	7/50	322/24283	4.13687e-06	0.000124566	7.82215e-05	APLP2/ENO1/TMSB4X/SLC44A1/FAM107B/CLU/GAPDH	7
Leukemic_S3	GOBP	PROTEIN_NITROSYLATION	3/50	17/24283	5.47309e-06	0.000161805	0.000101606	S100A8/S100A9/GAPDH	3
Leukemic_S3	GOBP	POSITIVE_REGULATION_OF_CELL_ADHESION	8/50	482/24283	5.87322e-06	0.000170533	0.000107087	AZU1/CTSG/ELANE/CITED2/P4HB/LGALS1/FUT4/TNFSF13B	8
Leukemic_S3	GOMF	PEPTIDASE_REGULATOR_ACTIVITY	6/50	228/24283	7.21877e-06	0.000205925	0.000129311	CST7/SERPINB1/SERPINB10/CSTA/APLP2/GAPDH	6
Leukemic_S3	CellType	FAN_EMBRYONIC_CTX_BRAIN_EFFECTOR_T_CELL	5/50	132/24283	7.65826e-06	0.000214316	0.000134581	SRGN/CST7/PLAC8/NKG7/HCST	5
Leukemic_S3	GOBP	LEUKOCYTE_MIGRATION_INVOLVED_IN_INFLAMMATORY_RESPONSE	3/50	19/24283	7.77655e-06	0.000214316	0.000134581	ELANE/S100A8/S100A9	3
Leukemic_S3	GOMF	ENZYME_INHIBITOR_ACTIVITY	7/50	358/24283	8.26822e-06	0.000219568	0.000137879	CST7/SERPINB1/SERPINB10/CSTA/PPP1R27/APLP2/GAPDH	7
Leukemic_S3	GOBP	NEGATIVE_REGULATION_OF_PEPTIDASE_ACTIVITY	6/50	234/24283	8.37222e-06	0.000219568	0.000137879	CST7/SERPINB1/SERPINB10/CSTA/APLP2/GAPDH	6
Leukemic_S3	GOMF	GLYCOSAMINOGLYCAN_BINDING	6/50	234/24283	8.37222e-06	0.000219568	0.000137879	AZU1/MPO/CTSG/ELANE/PRSS57/APLP2	6
Leukemic_S3	GOBP	LEUKOCYTE_MEDIATED_CYTOTOXICITY	5/50	138/24283	9.50816e-06	0.000245401	0.0001541	AZU1/CTSG/ELANE/NKG7/LYST	5
Leukemic_S3	GOBP	ANTIBACTERIAL_HUMORAL_RESPONSE	4/50	65/24283	9.8145e-06	0.000247712	0.000155552	CTSG/ELANE/RNASE2/RNASE3	4
Leukemic_S3	GOBP	LEUKOCYTE_CHEMOTAXIS	6/50	241/24283	9.9024e-06	0.000247712	0.000155552	AZU1/CTSG/S100A8/S100A9/LYST/MIF	6
Leukemic_S3	CellType	DESCARTES_FETAL_EYE_CORNEAL_AND_CONJUNCTIVAL_EPITHELIAL_CELLS	6/50	244/24283	1.0624e-05	0.000261737	0.000164359	SERPINB1/PLAC8/S100A8/S100A9/MGST1/S100P	6
Leukemic_S3	GOCC	PLATELET_ALPHA_GRANULE_LUMEN	4/50	67/24283	1.10774e-05	0.000268835	0.000168816	SRGN/CFD/TMSB4X/CLU	4
Leukemic_S3	CellType	DURANTE_ADULT_OLFACTORY_NEUROEPITHELIUM_CD8_T_CELLS	4/50	73/24283	1.55882e-05	0.00037274	0.000234064	CST7/NKG7/HCST/TMSB4X	4
Leukemic_S3	GOBP	CELLULAR_EXTRAVASATION	4/50	75/24283	1.73547e-05	0.000408967	0.000256812	AZU1/ELANE/PRTN3/FUT4	4
Leukemic_S3	CellType	AIZARANI_LIVER_C1_NK_NKT_CELLS_1	5/50	157/24283	1.77562e-05	0.000412452	0.000259001	CST7/NKG7/LYST/HCST/TMSB4X	5
Leukemic_S3	GOMF	SULFUR_COMPOUND_BINDING	6/50	271/24283	1.92409e-05	0.000440643	0.000276703	AZU1/MPO/CTSG/ELANE/PRSS57/APLP2	6
Leukemic_S3	GOBP	LEUKOCYTE_CELL_CELL_ADHESION	7/50	415/24283	2.14566e-05	0.000484562	0.000304282	CTSG/ELANE/S100A8/S100A9/LGALS1/FUT4/TNFSF13B	7
Leukemic_S3	GOBP	REGULATION_OF_INFLAMMATORY_RESPONSE	7/50	417/24283	2.21274e-05	0.000492865	0.000309497	ELANE/CST7/S100A8/S100A9/NKG7/TMSB4X/LGALS1	7
Leukemic_S3	GOBP	ANTIMICROBIAL_HUMORAL_IMMUNE_RESPONSE_MEDIATED_BY_ANTIMICROBIAL_PEPTIDE	4/50	82/24283	2.47106e-05	0.000542965	0.000340957	ELANE/RNASE3/S100A9/GAPDH	4
Leukemic_S3	GOMF	ANTIOXIDANT_ACTIVITY	4/50	83/24283	2.59225e-05	0.000554605	0.000348266	MPO/CAT/S100A9/MGST1	4
Leukemic_S3	CellType	MENON_FETAL_KIDNEY_10_IMMUNE_CELLS	4/50	83/24283	2.59225e-05	0.000554605	0.000348266	SRGN/MNDA/TMSB4X/LGALS1	4
Leukemic_S3	CellType	RUBENSTEIN_SKELETAL_MUSCLE_FBN1_FAP_CELLS	6/50	289/24283	2.76155e-05	0.000583154	0.000366194	CFD/MGST1/ENO1/MRPL33/RAB32/CLU	6
Leukemic_S3	CellType	DESCARTES_FETAL_THYMUS_ANTIGEN_PRESENTING_CELLS	5/50	173/24283	2.83117e-05	0.000590189	0.000370612	SRGN/MPO/LYZ/CST7/MNDA	5
Leukemic_S3	CellType	AIZARANI_LIVER_C25_KUPFFER_CELLS_4	5/50	174/24283	2.91043e-05	0.000599034	0.000376165	SRGN/LYZ/MNDA/RGCC/TNFSF13B	5
Leukemic_S3	CellType	DESCARTES_FETAL_LUNG_MYELOID_CELLS	5/50	178/24283	3.2449e-05	0.000659527	0.000414152	MPO/LYZ/PRTN3/RETN/MNDA	5
Leukemic_S3	GOBP	INTRINSIC_APOPTOTIC_SIGNALING_PATHWAY	6/50	301/24283	3.46712e-05	0.000695992	0.000437051	S100A8/S100A9/P4HB/ENO1/CLU/MIF	6
Leukemic_S3	GOCC	FICOLIN_1_RICH_GRANULE	5/50	185/24283	3.90129e-05	0.000773598	0.000485784	CFD/CAT/SERPINB10/MNDA/MIF	5
Leukemic_S3	CellType	BUSSLINGER_GASTRIC_ISTHMUS_CELLS	7/50	458/24283	4.02047e-05	0.000787625	0.000494592	SERPINB1/P4HB/ENO1/TMSB4X/SLC44A1/S100P/GAPDH	7
Leukemic_S3	CellType	MENON_FETAL_KIDNEY_6_COLLECTING_DUCT_CELLS	4/50	94/24283	4.23079e-05	0.000818961	0.000514269	ENO1/TMSB4X/MRPL33/CLU	4
Leukemic_S3	GOBP	BIOLOGICAL_PROCESS_INVOLVED_IN_SYMBIOTIC_INTERACTION	6/50	314/24283	4.38806e-05	0.000839411	0.000527111	AZU1/CTSG/ELANE/P4HB/LGALS1/GAPDH	6
Leukemic_S3	CellType	FAN_OVARY_CL5_HEALTHY_SELECTABLE_FOLLICLE_THECAL_CELL	6/50	318/24283	4.70782e-05	0.000890106	0.000558945	CAT/CLEC11A/CITED2/P4HB/LGALS1/MIF	6
Leukemic_S3	GOBP	POSITIVE_REGULATION_OF_CELL_CELL_ADHESION	6/50	321/24283	4.95969e-05	0.000926948	0.000582081	CTSG/ELANE/CITED2/LGALS1/FUT4/TNFSF13B	6
Leukemic_S3	GOBP	CELLULAR_OXIDANT_DETOXIFICATION	4/50	99/24283	5.18324e-05	0.000957721	0.000601405	MPO/CAT/S100A9/MGST1	4
Leukemic_S3	GOBP	NEGATIVE_REGULATION_OF_PROTEOLYSIS	6/50	328/24283	5.58955e-05	0.00102119	0.000641261	CST7/SERPINB1/SERPINB10/CSTA/APLP2/GAPDH	6
Leukemic_S3	HALLMARK	HYPOXIA	5/50	200/24283	5.65248e-05	0.00102121	0.000641275	PLAC8/CITED2/ENO1/GAPDH/MIF	5
Leukemic_S3	GOBP	NEUTROPHIL_MEDIATED_IMMUNITY	3/50	37/24283	6.07498e-05	0.00108549	0.000681634	AZU1/CTSG/ELANE	3
Leukemic_S3	GOBP	POSITIVE_REGULATION_OF_CYTOKINE_PRODUCTION	7/50	490/24283	6.1553e-05	0.00108788	0.00068314	AZU1/ELANE/MNDA/RGCC/CLU/GAPDH/MIF	7
Leukemic_S3	GOBP	REGULATION_OF_ENDOPEPTIDASE_ACTIVITY	6/50	336/24283	6.38621e-05	0.00110632	0.00069472	CST7/SERPINB1/SERPINB10/S100A8/S100A9/GAPDH	6
Leukemic_S3	GOBP	REGULATION_OF_CELL_CELL_ADHESION	7/50	493/24283	6.39572e-05	0.00110632	0.00069472	CTSG/ELANE/CITED2/RGCC/LGALS1/FUT4/TNFSF13B	7
Leukemic_S3	GOBP	NEGATIVE_REGULATION_OF_HYDROLASE_ACTIVITY	6/50	343/24283	7.15556e-05	0.00122473	0.000769075	CST7/SERPINB1/SERPINB10/CSTA/APLP2/GAPDH	6
Leukemic_S3	GOBP	MACROPHAGE_ACTIVATION	4/50	109/24283	7.54517e-05	0.00127796	0.000802502	AZU1/CST7/CLU/MIF	4
Leukemic_S3	CellType	DESCARTES_FETAL_KIDNEY_MYELOID_CELLS	5/50	218/24283	8.49441e-05	0.00142391	0.000894149	RNASE2/CSTA/S100A8/RETN/MNDA	5
Leukemic_S3	CellType	HE_LIM_SUN_FETAL_LUNG_C2_BASOPHIL_CELL	4/50	113/24283	8.67991e-05	0.00144016	0.000904351	PRSS57/S100P/MS4A3/MYB	4
Leukemic_S3	CellType	GAO_LARGE_INTESTINE_ADULT_CI_MESENCHYMAL_CELLS	6/50	361/24283	9.47808e-05	0.0015567	0.000977537	SRGN/CST7/NKG7/RGCC/HCST/LGALS1	6
Leukemic_S3	CellType	HE_LIM_SUN_FETAL_LUNG_C1_PROXIMAL_SECRETORY_3_CELL	5/50	226/24283	0.000100635	0.00162079	0.00101778	PLAC8/CSTA/S100A9/S100P/MYB	5
Leukemic_S3	GOBP	RESPONSE_TO_MOLECULE_OF_BACTERIAL_ORIGIN	6/50	366/24283	0.000102196	0.00162079	0.00101778	MPO/CTSG/ELANE/S100A8/S100A9/MIF	6
Leukemic_S3	CellType	TRAVAGLINI_LUNG_NEUTROPHIL_CELL	6/50	366/24283	0.000102196	0.00162079	0.00101778	SRGN/S100A8/S100A9/MNDA/S100P/FAM107B	6
Leukemic_S3	GOBP	BIOLOGICAL_PROCESS_INVOLVED_IN_INTERACTION_WITH_SYMBIONT	4/50	118/24283	0.00010267	0.00162079	0.00101778	AZU1/CTSG/ELANE/GAPDH	4
Leukemic_S3	CellType	AIZARANI_LIVER_C18_NK_NKT_CELLS_5	4/50	121/24283	0.000113148	0.00175218	0.00110029	LYZ/S100A8/S100A9/MNDA	4
Leukemic_S3	GOBP	DEFENSE_RESPONSE_TO_GRAM_POSITIVE_BACTERIUM	4/50	121/24283	0.000113148	0.00175218	0.00110029	CTSG/LYZ/RNASE2/RNASE3	4
Leukemic_S3	GOBP	CELLULAR_RESPONSE_TO_TOXIC_SUBSTANCE	4/50	124/24283	0.000124381	0.00189013	0.00118691	MPO/CAT/S100A9/MGST1	4
Leukemic_S3	GOCC	FICOLIN_1_RICH_GRANULE_LUMEN	4/50	124/24283	0.000124381	0.00189013	0.00118691	CFD/CAT/MNDA/MIF	4
Leukemic_S3	GOBP	REGULATION_OF_APOPTOTIC_SIGNALING_PATHWAY	6/50	381/24283	0.000127255	0.00189832	0.00119205	S100A8/S100A9/P4HB/ENO1/CLU/MIF	6
Leukemic_S3	CellType	LAKE_ADULT_KIDNEY_C12_THICK_ASCENDING_LIMB	6/50	381/24283	0.000127255	0.00189832	0.00119205	CAT/NDUFB9/P4HB/APLP2/ENO1/GAPDH	6
Leukemic_S3	CellType	AIZARANI_LIVER_C5_NK_NKT_CELLS_3	4/50	126/24283	0.000132305	0.00195571	0.00122809	SRGN/CST7/NKG7/HCST	4
Leukemic_S3	GOBP	MYELOID_LEUKOCYTE_ACTIVATION	5/50	242/24283	0.00013863	0.00203075	0.00127521	AZU1/CTSG/CST7/CLU/MIF	5
Leukemic_S3	GOBP	NEUTROPHIL_MIGRATION	4/50	128/24283	0.000140589	0.00203703	0.00127916	PRTN3/S100A8/S100A9/FUT4	4
Leukemic_S3	HALLMARK	REACTIVE_OXYGEN_SPECIES_PATHWAY	3/50	49/24283	0.000141565	0.00203703	0.00127916	MPO/CAT/MGST1	3
Leukemic_S3	GOBP	LEUKOCYTE_ACTIVATION_INVOLVED_IN_INFLAMMATORY_RESPONSE	3/50	50/24283	0.000150383	0.00212628	0.00133521	AZU1/CST7/CLU	3
Leukemic_S3	GOBP	PEPTIDYL_CYSTEINE_MODIFICATION	3/50	50/24283	0.000150383	0.00212628	0.00133521	S100A8/S100A9/GAPDH	3
Leukemic_S3	GOBP	PROTEIN_PROCESSING	5/50	251/24283	0.000164352	0.00230377	0.00144666	SRGN/CTSG/CST7/P4HB/ENO1	5
Leukemic_S3	GOBP	LEUKOCYTE_MEDIATED_IMMUNITY	6/50	402/24283	0.000170293	0.00236664	0.00148614	AZU1/CTSG/ELANE/NKG7/LYST/CLU	6
Leukemic_S3	CellType	TRAVAGLINI_LUNG_CAPILLARY_INTERMEDIATE_2_CELL	6/50	405/24283	0.000177283	0.0024429	0.00153403	NDUFB9/RGCC/NUCB2/TMSB4X/MRPL33/LGALS1	6
Leukemic_S3	GOMF	RAGE_RECEPTOR_BINDING	2/50	10/24283	0.000185017	0.00252805	0.0015875	S100A8/S100A9	2
Leukemic_S3	GOMF	PROTEASE_BINDING	4/50	138/24283	0.000187745	0.00254394	0.00159748	CTSG/ELANE/CSTA/MIF	4
Leukemic_S3	GOBP	GLIAL_CELL_ACTIVATION	3/50	55/24283	0.000199838	0.00268543	0.00168633	AZU1/CST7/CLU	3
Leukemic_S3	CellType	HE_LIM_SUN_FETAL_LUNG_C1_SQUAMOUS_CELL	5/50	266/24283	0.00021516	0.00286762	0.00180074	PLAC8/CSTA/S100A9/LYST/S100P	5
Leukemic_S3	GOBP	DETOXIFICATION	4/50	144/24283	0.000220986	0.00291416	0.00182996	MPO/CAT/S100A9/MGST1	4
Leukemic_S3	GOMF	OXIDOREDUCTASE_ACTIVITY_ACTING_ON_PEROXIDE_AS_ACCEPTOR	3/50	57/24283	0.000222236	0.00291416	0.00182996	MPO/CAT/MGST1	3
Leukemic_S3	GOBP	POSITIVE_REGULATION_OF_DNA_BINDING_TRANSCRIPTION_FACTOR_ACTIVITY	5/50	271/24283	0.000234508	0.00305048	0.00191556	CAT/S100A8/S100A9/RGCC/CLU	5
Leukemic_S3	CellType	TRAVAGLINI_LUNG_GOBLET_CELL	4/50	148/24283	0.000245378	0.00315212	0.00197939	P4HB/MGST1/NUCB2/S100P	4
Leukemic_S3	GOBP	COMPLEMENT_ACTIVATION	3/50	59/24283	0.000246199	0.00315212	0.00197939	CFD/RGCC/CLU	3
Leukemic_S3	GOMF	ENDOPEPTIDASE_ACTIVITY	6/50	436/24283	0.000263677	0.00334952	0.00210334	AZU1/CTSG/ELANE/CFD/PRTN3/PRSS57	6
Leukemic_S3	CellType	ZHONG_PFC_MAJOR_TYPES_MICROGLIA	6/50	438/24283	0.000270219	0.00338514	0.00212571	SRGN/MNDA/LYST/APLP2/HCST/RAB32	6
Leukemic_S3	GOBP	POSITIVE_REGULATION_OF_LEUKOCYTE_TETHERING_OR_ROLLING	2/50	12/24283	0.000270645	0.00338514	0.00212571	ELANE/FUT4	2
Leukemic_S3	CellType	HU_FETAL_RETINA_BLOOD	5/50	282/24283	0.000281727	0.00349062	0.00219195	CAT/MGST1/RGCC/NCOA4/LGALS1	5
Leukemic_S3	GOCC	SPECIFIC_GRANULE_LUMEN	3/50	62/24283	0.000285179	0.00349062	0.00219195	LYZ/ELANE/RETN	3
Leukemic_S3	GOBP	POSITIVE_REGULATION_OF_INFLAMMATORY_RESPONSE	4/50	154/24283	0.000285518	0.00349062	0.00219195	S100A8/S100A9/NKG7/LGALS1	4
Leukemic_S3	GOBP	GRANULOCYTE_MIGRATION	4/50	156/24283	0.000299887	0.00363893	0.00228508	PRTN3/S100A8/S100A9/FUT4	4
Leukemic_S3	GOBP	LEUKOCYTE_AGGREGATION	2/50	13/24283	0.000319432	0.00381909	0.00239821	S100A8/S100A9	2
Leukemic_S3	GOBP	REGULATION_OF_GONAD_DEVELOPMENT	2/50	13/24283	0.000319432	0.00381909	0.00239821	RETN/CITED2	2
Leukemic_S3	GOBP	REGULATION_OF_B_CELL_PROLIFERATION	3/50	65/24283	0.00032794	0.00383472	0.00240803	MNDA/MIF/TNFSF13B	3
Leukemic_S3	GOBP	NEGATIVE_REGULATION_OF_ENDOPEPTIDASE_ACTIVITY	4/50	160/24283	0.000330173	0.00383472	0.00240803	CST7/SERPINB1/SERPINB10/GAPDH	4
Leukemic_S3	GOBP	POSITIVE_REGULATION_OF_NF_KAPPAB_TRANSCRIPTION_FACTOR_ACTIVITY	4/50	160/24283	0.000330173	0.00383472	0.00240803	CAT/S100A8/S100A9/CLU	4
Leukemic_S3	GOCC	SPECIFIC_GRANULE	4/50	160/24283	0.000330173	0.00383472	0.00240803	LYZ/ELANE/RETN/MS4A3	4
Leukemic_S3	CellType	FAN_OVARY_CL12_T_LYMPHOCYTE_NK_CELL_2	4/50	161/24283	0.000338074	0.00389864	0.00244817	SRGN/CST7/RGCC/TMSB4X	4
Leukemic_S3	CellType	BUSSLINGER_GASTRIC_IMMATURE_PIT_CELLS	4/50	165/24283	0.00037104	0.00413887	0.00259902	PLAC8/TMSB4X/SLC44A1/S100P	4
Leukemic_S3	GOBP	REGULATION_OF_DNA_BINDING_TRANSCRIPTION_FACTOR_ACTIVITY	6/50	465/24283	0.000371727	0.00413887	0.00259902	CAT/S100A8/S100A9/RGCC/TMSB4X/CLU	6
Leukemic_S3	GOBP	POSITIVE_REGULATION_BY_SYMBIONT_OF_ENTRY_INTO_HOST	2/50	14/24283	0.00037218	0.00413887	0.00259902	P4HB/LGALS1	2
Leukemic_S3	GOBP	POSITIVE_REGULATION_OF_ATP_BIOSYNTHETIC_PROCESS	2/50	14/24283	0.00037218	0.00413887	0.00259902	ENO1/TMSB4X	2
Leukemic_S3	GOMF	TOLL_LIKE_RECEPTOR_BINDING	2/50	14/24283	0.00037218	0.00413887	0.00259902	S100A8/S100A9	2
Leukemic_S3	CellType	FAN_OVARY_CL6_PUTATIVE_EARLY_ATRETIC_FOLLICLE_THECAL_CELL_2	5/50	300/24283	0.000374178	0.00413887	0.00259902	CFD/CLEC11A/P4HB/NUCB2/LGALS1	5
Leukemic_S3	CellType	BUSSLINGER_DUODENAL_DIFFERENTIATING_STEM_CELLS	5/50	305/24283	0.000403521	0.00443328	0.0027839	NDUFB9/MGST1/ENO1/CLU/GAPDH	5
Leukemic_S3	GOBP	CELLULAR_RESPONSE_TO_OXYGEN_LEVELS	4/50	171/24283	0.000424716	0.00463482	0.00291045	CITED2/P4HB/RGCC/ENO1	4
Leukemic_S3	GOCC	SECRETORY_GRANULE_MEMBRANE	5/50	319/24283	0.00049498	0.00536558	0.00336934	AZU1/SERPINB10/MGST1/APLP2/MS4A3	5
Leukemic_S3	CellType	DESCARTES_MAIN_FETAL_IGFBP1_DKK1_POSITIVE_CELLS	4/50	180/24283	0.000515323	0.00554911	0.00348458	CFD/CITED2/RGCC/LGALS1	4
Leukemic_S3	GOBP	NEUROINFLAMMATORY_RESPONSE	3/50	76/24283	0.000519465	0.00555691	0.00348948	AZU1/CST7/CLU	3
Leukemic_S3	CellType	LAKE_ADULT_KIDNEY_C19_COLLECTING_DUCT_INTERCALATED_CELLS_TYPE_A_MEDULLA	5/50	326/24283	0.00054618	0.00580451	0.00364496	APLP2/ENO1/TMSB4X/CLU/GAPDH	5
Leukemic_S3	GOBP	REGULATION_OF_LEUKOCYTE_TETHERING_OR_ROLLING	2/50	17/24283	0.000554033	0.00584972	0.00367335	ELANE/FUT4	2
Leukemic_S3	GOBP	RESPONSE_TO_OXYGEN_LEVELS	5/50	332/24283	0.000593157	0.0062224	0.00390738	CAT/CITED2/P4HB/RGCC/ENO1	5
Leukemic_S3	GOBP	PROTEIN_MATURATION	5/50	333/24283	0.000601272	0.00626711	0.00393545	SRGN/CTSG/CST7/P4HB/ENO1	5
Leukemic_S3	CellType	TRAVAGLINI_LUNG_BASAL_CELL	4/50	188/24283	0.000606743	0.00628384	0.00394596	ENO1/LGALS1/CLU/GAPDH	4
Leukemic_S3	CellType	DURANTE_ADULT_OLFACTORY_NEUROEPITHELIUM_MACROPHAGES	3/50	81/24283	0.000625911	0.00644134	0.00404486	SRGN/MNDA/RAB32	3
Leukemic_S3	CellType	BUSSLINGER_DUODENAL_TRANSIT_AMPLIFYING_CELLS	4/50	194/24283	0.000682472	0.00697924	0.00438264	NDUFB9/MGST1/ENO1/GAPDH	4
Leukemic_S3	GOMF	LONG_CHAIN_FATTY_ACID_BINDING	2/50	19/24283	0.000694783	0.00706074	0.00443381	S100A8/S100A9	2
Leukemic_S3	GOBP	CHRONIC_INFLAMMATORY_RESPONSE	2/50	20/24283	0.000770966	0.00769074	0.00482943	S100A8/S100A9	2
Leukemic_S3	GOBP	POSITIVE_REGULATION_OF_NUCLEOTIDE_BIOSYNTHETIC_PROCESS	2/50	20/24283	0.000770966	0.00769074	0.00482943	ENO1/TMSB4X	2
Leukemic_S3	CellType	HAY_BONE_MARROW_CD34_POS_MULTILIN	2/50	20/24283	0.000770966	0.00769074	0.00482943	NUCB2/ENO1	2
Leukemic_S3	GOMF	SERINE_TYPE_ENDOPEPTIDASE_INHIBITOR_ACTIVITY	3/50	90/24283	0.000850702	0.0084344	0.00529641	SERPINB1/SERPINB10/APLP2	3
Leukemic_S3	CellType	FAN_EMBRYONIC_CTX_BIG_GROUPS_MICROGLIA	5/50	371/24283	0.000976486	0.00962283	0.00604269	SRGN/MNDA/LYST/APLP2/HCST	5
Leukemic_S3	GOBP	NEGATIVE_REGULATION_OF_CYTOKINE_PRODUCTION	5/50	373/24283	0.00100016	0.00979671	0.00615188	SRGN/ELANE/SERPINB1/RGCC/TMSB4X	5
Leukemic_S3	GOBP	CYTOLYSIS	2/50	23/24283	0.00102256	0.00981055	0.00616057	LYZ/NKG7	2
Leukemic_S3	GOBP	REGULATION_OF_ATP_BIOSYNTHETIC_PROCESS	2/50	23/24283	0.00102256	0.00981055	0.00616057	ENO1/TMSB4X	2
Leukemic_S3	CellType	TRAVAGLINI_LUNG_SEROUS_CELL	3/50	96/24283	0.0010257	0.00981055	0.00616057	LYZ/NUCB2/FAM107B	3
Leukemic_S3	CellType	ZHENG_CORD_BLOOD_C2_PUTATIVE_BASOPHIL_EOSINOPHIL_MAST_CELL_PROGENITOR	3/50	96/24283	0.0010257	0.00981055	0.00616057	P4HB/LGALS1/MS4A3	3
Leukemic_S3	GOBP	ATP_METABOLIC_PROCESS	4/50	219/24283	0.00107113	0.0101851	0.0063958	NDUFB9/ENO1/TMSB4X/GAPDH	4
Leukemic_S3	CellType	ZHENG_CORD_BLOOD_C1_PUTATIVE_MEGAKARYOCYTE_PROGENITOR	3/50	98/24283	0.00108871	0.0102921	0.00646299	TMSB4X/SLC44A1/CLU	3
Leukemic_S3	GOBP	POSITIVE_REGULATION_OF_VIRAL_LIFE_CYCLE	2/50	24/24283	0.00111405	0.0104168	0.00654125	P4HB/LGALS1	2
Leukemic_S3	GOBP	CHEMOKINE_PRODUCTION	3/50	99/24283	0.00112112	0.0104168	0.00654125	AZU1/ELANE/MIF	3
Leukemic_S3	GOBP	NEGATIVE_REGULATION_OF_INTRINSIC_APOPTOTIC_SIGNALING_PATHWAY	3/50	99/24283	0.00112112	0.0104168	0.00654125	ENO1/CLU/MIF	3
Leukemic_S3	CellType	BUSSLINGER_GASTRIC_MATURE_PIT_CELLS	4/50	224/24283	0.00116428	0.0107563	0.00675447	PLAC8/CSTA/TMSB4X/S100P	4
Leukemic_S3	GOBP	POSITIVE_REGULATION_OF_LEUKOCYTE_ADHESION_TO_VASCULAR_ENDOTHELIAL_CELL	2/50	25/24283	0.00120934	0.0111095	0.00697625	ELANE/FUT4	2
Leukemic_S3	CellType	TRAVAGLINI_LUNG_ALVEOLAR_EPITHELIAL_TYPE_1_CELL	5/50	391/24283	0.00123288	0.0112622	0.00707212	PLAC8/RGCC/APLP2/TMSB4X/RAB32	5
Leukemic_S3	GOBP	B_CELL_PROLIFERATION	3/50	103/24283	0.00125681	0.0114166	0.00716909	MNDA/MIF/TNFSF13B	3
Leukemic_S3	GOBP	REGULATION_OF_CHEMOTAXIS	4/50	230/24283	0.00128339	0.0115933	0.00728003	AZU1/ELANE/TMSB4X/MIF	4
Leukemic_S3	GOBP	SEQUESTERING_OF_METAL_ION	2/50	26/24283	0.00130839	0.0117539	0.00738087	S100A8/S100A9	2
Leukemic_S3	GOBP	MAINTENANCE_OF_LOCATION_IN_CELL	4/50	232/24283	0.00132492	0.0118369	0.00743303	SRGN/S100A8/S100A9/TMSB4X	4
Leukemic_S3	GOBP	ATP_BIOSYNTHETIC_PROCESS	3/50	106/24283	0.00136508	0.0121291	0.0076165	NDUFB9/ENO1/TMSB4X	3
Leukemic_S3	GOBP	PHAGOCYTOSIS	4/50	237/24283	0.00143285	0.012662	0.00795117	AZU1/ELANE/PRTN3/LYST	4
Leukemic_S3	GOCC	OUTER_MEMBRANE	4/50	238/24283	0.00145515	0.0127896	0.00803127	MGST1/ENO1/RAB32/SLC44A1	4
Leukemic_S3	GOBP	POSITIVE_REGULATION_OF_TUMOR_NECROSIS_FACTOR_SUPERFAMILY_CYTOKINE_PRODUCTION	3/50	109/24283	0.00147905	0.0129298	0.00811931	AZU1/CLU/MIF	3
Leukemic_S3	GOBP	RESPONSE_TO_VIRUS	5/50	409/24283	0.00150357	0.0130739	0.00820977	AZU1/RNASE2/LYST/ENO1/CLU	5
Leukemic_S3	GOBP	INNATE_IMMUNE_RESPONSE_IN_MUCOSA	2/50	28/24283	0.00151777	0.0131271	0.00824319	RNASE2/RNASE3	2
Leukemic_S3	GOBP	RESPONSE_TO_TOXIC_SUBSTANCE	4/50	242/24283	0.00154678	0.0133072	0.00835633	MPO/CAT/S100A9/MGST1	4
Leukemic_S3	GOBP	RESPONSE_TO_PROTOZOAN	2/50	29/24283	0.00162805	0.0139327	0.00874909	NKG7/LYST	2
Leukemic_S3	GOBP	MYELOID_LEUKOCYTE_MEDIATED_IMMUNITY	3/50	113/24283	0.00164007	0.0139621	0.00876755	AZU1/CTSG/ELANE	3
Leukemic_S3	CellType	DURANTE_ADULT_OLFACTORY_NEUROEPITHELIUM_OLFACTORY_ENSHEATHING_GLIA	3/50	115/24283	0.00172454	0.014526	0.00912168	RGCC/LGALS1/CLU	3
Leukemic_S3	GOBP	HYDROGEN_PEROXIDE_CATABOLIC_PROCESS	2/50	30/24283	0.00174205	0.014526	0.00912168	MPO/CAT	2
Leukemic_S3	GOBP	INTRACELLULAR_ZINC_ION_HOMEOSTASIS	2/50	30/24283	0.00174205	0.014526	0.00912168	S100A8/S100A9	2
Leukemic_S3	GOBP	NEGATIVE_REGULATION_OF_INTRINSIC_APOPTOTIC_SIGNALING_PATHWAY_IN_RESPONSE_TO_DNA_DAMAGE	2/50	30/24283	0.00174205	0.014526	0.00912168	CLU/MIF	2
Leukemic_S3	GOBP	GLIAL_CELL_DEVELOPMENT	3/50	119/24283	0.00190152	0.0157686	0.00990198	S100A8/S100A9/CLU	3
Leukemic_S3	GOBP	POSITIVE_REGULATION_OF_KINASE_ACTIVITY	5/50	432/24283	0.00191047	0.0157686	0.00990198	AZU1/ELANE/RGCC/CLU/MIF	5
Leukemic_S3	GOBP	PROTEIN_TARGETING_TO_LYSOSOME	2/50	32/24283	0.00198113	0.0162693	0.0102163	NCOA4/CLU	2
Leukemic_S3	GOBP	LEUKOCYTE_TETHERING_OR_ROLLING	2/50	33/24283	0.00210617	0.0172092	0.0108066	ELANE/FUT4	2
Leukemic_S3	CellType	DESCARTES_FETAL_MUSCLE_LYMPHOID_CELLS	3/50	124/24283	0.00213818	0.0173834	0.0109159	PLAC8/NKG7/MYB	3
Leukemic_S3	GOBP	POSITIVE_REGULATION_OF_DEFENSE_RESPONSE	5/50	445/24283	0.0021734	0.0175819	0.0110406	S100A8/S100A9/NKG7/MNDA/LGALS1	5
Leukemic_S3	CellType	TRAVAGLINI_LUNG_MUCOUS_CELL	3/50	125/24283	0.0021876	0.0176091	0.0110577	S100A9/S100P/CLU	3
Leukemic_S3	GOBP	B_CELL_HOMEOSTASIS	2/50	34/24283	0.00223487	0.0178758	0.0112251	MIF/TNFSF13B	2
Leukemic_S3	CellType	LAKE_ADULT_KIDNEY_C9_THIN_ASCENDING_LIMB	4/50	268/24283	0.00224271	0.0178758	0.0112251	APLP2/ENO1/CLU/GAPDH	4
Leukemic_S3	GOBP	NUCLEOSIDE_TRIPHOSPHATE_METABOLIC_PROCESS	4/50	269/24283	0.00227315	0.0180299	0.011322	NDUFB9/ENO1/TMSB4X/GAPDH	4
Leukemic_S3	GOCC	OXIDOREDUCTASE_COMPLEX	3/50	128/24283	0.00234012	0.018471	0.0115989	CAT/NDUFB9/P4HB	3
Leukemic_S3	CellType	TRAVAGLINI_LUNG_BRONCHIAL_VESSEL_2_CELL	4/50	272/24283	0.00236615	0.0185863	0.0116713	SRGN/LYZ/RGCC/MRPL33	4
Leukemic_S3	GOBP	POSITIVE_REGULATION_OF_LEUKOCYTE_CELL_CELL_ADHESION	4/50	273/24283	0.00239773	0.0187438	0.0117702	ELANE/LGALS1/FUT4/TNFSF13B	4
Leukemic_S3	CellType	DESCARTES_FETAL_MUSCLE_MYELOID_CELLS	3/50	130/24283	0.00244537	0.0189342	0.0118898	LYZ/S100A9/MNDA	3
Leukemic_S3	GOBP	REGULATION_OF_B_CELL_ACTIVATION	3/50	130/24283	0.00244537	0.0189342	0.0118898	MNDA/MIF/TNFSF13B	3
Leukemic_S3	GOBP	B_CELL_ACTIVATION	4/50	276/24283	0.0024942	0.0191087	0.0119994	MNDA/LGALS1/MIF/TNFSF13B	4
Leukemic_S3	CellType	MENON_FETAL_KIDNEY_7_LOOPOF_HENLE_CELLS_DISTAL	4/50	276/24283	0.0024942	0.0191087	0.0119994	NDUFB9/APLP2/ENO1/MRPL33	4
Leukemic_S3	CellType	BUSSLINGER_GASTRIC_NECK_CELLS	2/50	36/24283	0.00250317	0.0191087	0.0119994	LYZ/CLU	2
Leukemic_S3	GOBP	INTERLEUKIN_1_PRODUCTION	3/50	132/24283	0.00255352	0.019271	0.0121013	AZU1/SERPINB1/MNDA	3
Leukemic_S3	CellType	TRAVAGLINI_LUNG_NATURAL_KILLER_CELL	3/50	132/24283	0.00255352	0.019271	0.0121013	CST7/PLAC8/NKG7	3
Leukemic_S3	CellType	LAKE_ADULT_KIDNEY_C8_DECENDING_THIN_LIMB	4/50	278/24283	0.00255999	0.019271	0.0121013	APLP2/ENO1/CLU/GAPDH	4
Leukemic_S3	GOBP	LYSOSOMAL_TRANSPORT	3/50	133/24283	0.00260869	0.0195471	0.0122747	LYST/NCOA4/CLU	3
Leukemic_S3	GOBP	NUCLEOSIDE_TRIPHOSPHATE_BIOSYNTHETIC_PROCESS	3/50	134/24283	0.00266459	0.0198744	0.0124802	NDUFB9/ENO1/TMSB4X	3
Leukemic_S3	GOBP	NEGATIVE_REGULATION_OF_INTERLEUKIN_8_PRODUCTION	2/50	38/24283	0.0027859	0.0204048	0.0128133	ELANE/TMSB4X	2
Leukemic_S3	GOBP	REGULATION_OF_INTRINSIC_APOPTOTIC_SIGNALING_PATHWAY_IN_RESPONSE_TO_DNA_DAMAGE	2/50	38/24283	0.0027859	0.0204048	0.0128133	CLU/MIF	2
Leukemic_S3	GOBP	REGULATION_OF_NUCLEOTIDE_BIOSYNTHETIC_PROCESS	2/50	38/24283	0.0027859	0.0204048	0.0128133	ENO1/TMSB4X	2
Leukemic_S3	GOMF	LIPOPOLYSACCHARIDE_BINDING	2/50	38/24283	0.0027859	0.0204048	0.0128133	RNASE2/RNASE3	2
Leukemic_S3	GOBP	ENDOTHELIAL_CELL_MIGRATION	4/50	285/24283	0.00279963	0.0204135	0.0128187	S100A9/RGCC/TMSB4X/S100P	4
Leukemic_S3	CellType	RUBENSTEIN_SKELETAL_MUSCLE_ENDOTHELIAL_CELLS	3/50	137/24283	0.00283672	0.0205916	0.0129306	SRGN/RGCC/TMSB4X	3
Leukemic_S3	CellType	DURANTE_ADULT_OLFACTORY_NEUROEPITHELIUM_MONOCYTES	2/50	39/24283	0.00293263	0.0211932	0.0133083	SRGN/MNDA	2
Leukemic_S3	GOBP	CELLULAR_RESPONSE_TO_OXIDATIVE_STRESS	4/50	292/24283	0.00305426	0.0217007	0.013627	MPO/CAT/P4HB/MGST1	4
Leukemic_S3	GOCC	PHAGOCYTIC_VESICLE	3/50	141/24283	0.0030767	0.0217007	0.013627	MPO/ELANE/RAB32	3
Leukemic_S3	GOBP	PIGMENT_GRANULE_ORGANIZATION	2/50	40/24283	0.00308293	0.0217007	0.013627	LYST/RAB32	2
Leukemic_S3	GOBP	REGULATION_OF_LEUKOCYTE_ADHESION_TO_VASCULAR_ENDOTHELIAL_CELL	2/50	40/24283	0.00308293	0.0217007	0.013627	ELANE/FUT4	2
Leukemic_S3	GOBP	SIGNALING_RECEPTOR_LIGAND_PRECURSOR_PROCESSING	2/50	40/24283	0.00308293	0.0217007	0.013627	CTSG/P4HB	2
Leukemic_S3	CellType	TRAVAGLINI_LUNG_VEIN_CELL	2/50	40/24283	0.00308293	0.0217007	0.013627	LYST/CLU	2
Leukemic_S3	CellType	TRAVAGLINI_LUNG_ADVENTITIAL_FIBROBLAST_CELL	4/50	296/24283	0.00320666	0.0224743	0.0141128	CFD/MGST1/NUCB2/TNFSF13B	4
Leukemic_S3	GOBP	MACROPHAGE_CHEMOTAXIS	2/50	41/24283	0.00323678	0.022588	0.0141842	AZU1/MIF	2
Leukemic_S3	CellType	TRAVAGLINI_LUNG_CD8_NAIVE_T_CELL	3/50	144/24283	0.00326463	0.022685	0.0142451	CST7/NKG7/HCST	3
Leukemic_S3	CellType	DESCARTES_FETAL_PLACENTA_MYELOID_CELLS	3/50	146/24283	0.00339376	0.0231612	0.0145442	LYZ/S100A8/MNDA	3
Leukemic_S3	GOBP	HEXOSE_CATABOLIC_PROCESS	2/50	42/24283	0.00339417	0.0231612	0.0145442	ENO1/FUT4	2
Leukemic_S3	GOBP	POSITIVE_REGULATION_OF_NUCLEOTIDE_METABOLIC_PROCESS	2/50	42/24283	0.00339417	0.0231612	0.0145442	ENO1/TMSB4X	2
Leukemic_S3	GOBP	REGULATION_OF_CELLULAR_EXTRAVASATION	2/50	42/24283	0.00339417	0.0231612	0.0145442	ELANE/FUT4	2
Leukemic_S3	CellType	HE_LIM_SUN_FETAL_LUNG_C1_PROXIMAL_SECRETORY_2_CELL	4/50	301/24283	0.00340438	0.0231612	0.0145442	CSTA/S100A9/S100P/MYB	4
Leukemic_S3	CellType	FAN_EMBRYONIC_CTX_BIG_GROUPS_BRAIN_IMMUNE	3/50	148/24283	0.00352598	0.0237798	0.0149326	SRGN/PLAC8/HCST	3
Leukemic_S3	CellType	BUSSLINGER_DUODENAL_BCHE_CELLS	2/50	43/24283	0.00355507	0.0237798	0.0149326	LYZ/PLAC8	2
Leukemic_S3	GOBP	ASTROCYTE_DEVELOPMENT	2/50	43/24283	0.00355507	0.0237798	0.0149326	S100A8/S100A9	2
Leukemic_S3	GOBP	ORGAN_OR_TISSUE_SPECIFIC_IMMUNE_RESPONSE	2/50	43/24283	0.00355507	0.0237798	0.0149326	RNASE2/RNASE3	2
Leukemic_S3	GOBP	HOMEOSTASIS_OF_NUMBER_OF_CELLS	4/50	305/24283	0.00356843	0.0237798	0.0149326	CITED2/MYB/MIF/TNFSF13B	4
Leukemic_S3	CellType	CUI_DEVELOPING_HEART_5TH_WEEK_ATRIAL_CARDIOMYOCYTE	2/50	44/24283	0.00371948	0.0246852	0.0155012	TMSB4X/LGALS1	2
Leukemic_S3	CellType	RUBENSTEIN_SKELETAL_MUSCLE_SATELLITE_CELLS	4/50	310/24283	0.00378097	0.0249913	0.0156934	NDUFB9/CLU/GAPDH/MIF	4
Leukemic_S3	CellType	GAUTAM_EYE_CORNEA_ELF3_HIGH_EPITHELIAL_CELLS	3/50	152/24283	0.0037998	0.0250141	0.0157077	NDUFB9/CLU/MIF	3
Leukemic_S3	GOCC	ENDOPLASMIC_RETICULUM_LUMEN	4/50	311/24283	0.00382449	0.0250751	0.015746	P4HB/APLP2/LGALS1/CLU	4
Leukemic_S3	GOBP	POSITIVE_REGULATION_OF_B_CELL_PROLIFERATION	2/50	45/24283	0.00388738	0.0252835	0.0158769	MIF/TNFSF13B	2
Leukemic_S3	GOBP	PROTEIN_TARGETING_TO_VACUOLE	2/50	45/24283	0.00388738	0.0252835	0.0158769	NCOA4/CLU	2
Leukemic_S3	CellType	CUI_DEVELOPING_HEART_C7_MAST_CELL	3/50	156/24283	0.00408628	0.0264081	0.0165831	SRGN/CTSG/LYST	3
Leukemic_S3	GOBP	POSITIVE_REGULATION_OF_SECRETION	4/50	317/24283	0.00409277	0.0264081	0.0165831	S100A8/RETN/RGCC/MIF	4
Leukemic_S3	GOBP	GLIOGENESIS	4/50	320/24283	0.00423158	0.026686	0.0167576	AZU1/S100A8/S100A9/CLU	4
Leukemic_S3	CellType	DURANTE_ADULT_OLFACTORY_NEUROEPITHELIUM_SUSTENTACULAR_CELLS	2/50	47/24283	0.00423359	0.026686	0.0167576	MGST1/S100P	2
Leukemic_S3	GOBP	DENDRITIC_CELL_DIFFERENTIATION	2/50	47/24283	0.00423359	0.026686	0.0167576	PRTN3/LGALS1	2
Leukemic_S3	GOBP	LIPID_EXPORT_FROM_CELL	2/50	47/24283	0.00423359	0.026686	0.0167576	RETN/MIF	2
Leukemic_S3	GOBP	LYMPHOCYTE_COSTIMULATION	2/50	47/24283	0.00423359	0.026686	0.0167576	LGALS1/TNFSF13B	2
Leukemic_S3	CellType	FAN_EMBRYONIC_CTX_BRAIN_NAIVE_LIKE_T_CELL	3/50	158/24283	0.00423431	0.026686	0.0167576	PLAC8/RGCC/FAM107B	3
Leukemic_S3	CellType	HE_LIM_SUN_FETAL_LUNG_C5_CD5_POS_CCL22_NEG_MATURE_B_CELL	3/50	160/24283	0.00438558	0.0275327	0.0172892	SRGN/RGCC/HCST	3
Leukemic_S3	GOBP	REGULATION_OF_VIRAL_ENTRY_INTO_HOST_CELL	2/50	48/24283	0.00441187	0.0275459	0.0172976	P4HB/LGALS1	2
Leukemic_S3	CellType	GAO_LARGE_INTESTINE_24W_C11_PANETH_LIKE_CELL	4/50	324/24283	0.00442158	0.0275459	0.0172976	SRGN/LYZ/HCST/TNFSF13B	4
Leukemic_S3	GOBP	CARBOHYDRATE_CATABOLIC_PROCESS	3/50	162/24283	0.0045401	0.0281763	0.0176934	ENO1/FUT4/GAPDH	3
Leukemic_S3	CellType	AIZARANI_LIVER_C12_NK_NKT_CELLS_4	2/50	49/24283	0.00459358	0.0282923	0.0177663	CST7/NKG7	2
Leukemic_S3	GOBP	KILLING_OF_CELLS_OF_ANOTHER_ORGANISM	2/50	49/24283	0.00459358	0.0282923	0.0177663	LYZ/GAPDH	2
Leukemic_S3	CellType	DESCARTES_FETAL_ADRENAL_LYMPHOID_CELLS	3/50	164/24283	0.00469789	0.0288255	0.0181011	CST7/PLAC8/NKG7	3
Leukemic_S3	GOBP	MONOSACCHARIDE_CATABOLIC_PROCESS	2/50	50/24283	0.00477872	0.0291019	0.0182746	ENO1/FUT4	2
Leukemic_S3	GOMF	FATTY_ACID_BINDING	2/50	50/24283	0.00477872	0.0291019	0.0182746	S100A8/S100A9	2
Leukemic_S3	GOBP	VACUOLAR_TRANSPORT	3/50	166/24283	0.00485897	0.0294802	0.0185122	LYST/NCOA4/CLU	3
Leukemic_S3	GOMF	INTRAMOLECULAR_OXIDOREDUCTASE_ACTIVITY	2/50	51/24283	0.00496726	0.0300251	0.0188544	P4HB/MIF	2
Leukemic_S3	GOBP	AGING	3/50	169/24283	0.0051068	0.0307543	0.0193123	MPO/CAT/RETN	3
Leukemic_S3	CellType	DURANTE_ADULT_OLFACTORY_NEUROEPITHELIUM_OLFACTORY_MICROVILLAR_CELLS	2/50	53/24283	0.00535449	0.0320088	0.0201	MGST1/APLP2	2
Leukemic_S3	GOMF	NADP_BINDING	2/50	53/24283	0.00535449	0.0320088	0.0201	CAT/GAPDH	2
Leukemic_S3	GOMF	CYSTEINE_TYPE_ENDOPEPTIDASE_INHIBITOR_ACTIVITY	2/50	54/24283	0.00555315	0.0330565	0.0207579	CST7/CSTA	2
Leukemic_S3	GOBP	MAINTENANCE_OF_LOCATION	4/50	346/24283	0.0055704	0.0330565	0.0207579	SRGN/S100A8/S100A9/TMSB4X	4
Leukemic_S3	GOBP	LEUKOCYTE_PROLIFERATION	4/50	349/24283	0.00574111	0.033783	0.0212142	MNDA/CLU/MIF/TNFSF13B	4
Leukemic_S3	GOBP	HYDROGEN_PEROXIDE_METABOLIC_PROCESS	2/50	55/24283	0.00575516	0.033783	0.0212142	MPO/CAT	2
Leukemic_S3	GOBP	PROTEIN_LOCALIZATION_TO_LYSOSOME	2/50	55/24283	0.00575516	0.033783	0.0212142	NCOA4/CLU	2
Leukemic_S3	CellType	BUSSLINGER_DUODENAL_LATE_IMMATURE_ENTEROCYTES	3/50	177/24283	0.00580458	0.0339505	0.0213193	P4HB/APLP2/NCOA4	3
Leukemic_S3	GOBP	CELLULAR_RESPONSE_TO_CHEMICAL_STRESS	4/50	351/24283	0.00585684	0.0341334	0.0214342	MPO/CAT/P4HB/MGST1	4
Leukemic_S3	CellType	GAO_LARGE_INTESTINE_ADULT_CG_GOBLET_CELL_SUBTYPE_2	2/50	57/24283	0.00616917	0.0354724	0.022275	AZU1/MNDA	2
Leukemic_S3	GOBP	LEUKOCYTE_ADHESION_TO_VASCULAR_ENDOTHELIAL_CELL	2/50	57/24283	0.00616917	0.0354724	0.022275	ELANE/FUT4	2
Leukemic_S3	CellType	LAKE_ADULT_KIDNEY_C6_PROXIMAL_TUBULE_EPITHELIAL_CELLS_FIBRINOGEN_POS_S3	3/50	181/24283	0.00617386	0.0354724	0.022275	MGST1/ENO1/CLU	3
Leukemic_S3	CellType	RUBENSTEIN_SKELETAL_MUSCLE_T_CELLS	3/50	181/24283	0.00617386	0.0354724	0.022275	PLAC8/HCST/TMSB4X	3
Leukemic_S3	CellType	DESCARTES_FETAL_ADRENAL_MYELOID_CELLS	3/50	185/24283	0.00655693	0.0375407	0.0235738	LYZ/CFD/MNDA	3
Leukemic_S3	GOCC	AZUROPHIL_GRANULE_MEMBRANE	2/50	59/24283	0.0065964	0.0376342	0.0236325	AZU1/MGST1	2
Leukemic_S3	GOBP	POSITIVE_REGULATION_OF_PROTEOLYSIS	4/50	366/24283	0.00677493	0.0385176	0.0241873	S100A8/S100A9/ENO1/CLU	4
Leukemic_S3	GOBP	MACROPHAGE_MIGRATION	2/50	61/24283	0.00703674	0.0396954	0.0249269	AZU1/MIF	2
Leukemic_S3	GOBP	REGULATION_OF_BIOLOGICAL_PROCESS_INVOLVED_IN_SYMBIOTIC_INTERACTION	2/50	61/24283	0.00703674	0.0396954	0.0249269	P4HB/LGALS1	2
Leukemic_S3	GOMF	TRANSCRIPTION_COREPRESSOR_ACTIVITY	3/50	190/24283	0.00705534	0.0396954	0.0249269	ELANE/CITED2/ENO1	3
Leukemic_S3	GOBP	TUMOR_NECROSIS_FACTOR_SUPERFAMILY_CYTOKINE_PRODUCTION	3/50	191/24283	0.00715765	0.0401322	0.0252012	AZU1/CLU/MIF	3
Leukemic_S3	GOBP	ESTABLISHMENT_OF_PROTEIN_LOCALIZATION_TO_VACUOLE	2/50	62/24283	0.0072618	0.0404373	0.0253927	NCOA4/CLU	2
Leukemic_S3	GOBP	REGULATION_OF_MACROPHAGE_ACTIVATION	2/50	62/24283	0.0072618	0.0404373	0.0253927	CST7/MIF	2
Leukemic_S3	CellType	CUI_DEVELOPING_HEART_VASCULAR_ENDOTHELIAL_CELL	3/50	193/24283	0.00736492	0.0408715	0.0256654	NUCB2/APLP2/CLU	3
Leukemic_S3	GOBP	POSITIVE_REGULATION_OF_INTRINSIC_APOPTOTIC_SIGNALING_PATHWAY	2/50	63/24283	0.00749008	0.0412843	0.0259246	S100A8/S100A9	2
Leukemic_S3	GOBP	SECRETORY_GRANULE_ORGANIZATION	2/50	63/24283	0.00749008	0.0412843	0.0259246	SRGN/LYST	2
Leukemic_S3	GOBP	CELLULAR_PIGMENTATION	2/50	64/24283	0.00772159	0.041851	0.0262805	LYST/RAB32	2
Leukemic_S3	GOBP	EXTRACELLULAR_MATRIX_DISASSEMBLY	2/50	64/24283	0.00772159	0.041851	0.0262805	CTSG/ELANE	2
Leukemic_S3	GOBP	MAINTENANCE_OF_PROTEIN_LOCATION_IN_CELL	2/50	64/24283	0.00772159	0.041851	0.0262805	SRGN/TMSB4X	2
Leukemic_S3	GOBP	POSITIVE_CHEMOTAXIS	2/50	64/24283	0.00772159	0.041851	0.0262805	AZU1/MIF	2
Leukemic_S3	GOBP	POSITIVE_REGULATION_OF_VIRAL_PROCESS	2/50	64/24283	0.00772159	0.041851	0.0262805	P4HB/LGALS1	2
Leukemic_S3	GOBP	TISSUE_MIGRATION	4/50	381/24283	0.00778407	0.0419426	0.026338	S100A9/RGCC/TMSB4X/S100P	4
Leukemic_S3	GOBP	POSITIVE_REGULATION_OF_PROTEIN_SERINE_THREONINE_KINASE_ACTIVITY	3/50	197/24283	0.00779008	0.0419426	0.026338	ELANE/RGCC/MIF	3
Leukemic_S3	CellType	HU_FETAL_RETINA_MICROGLIA	4/50	382/24283	0.00785468	0.0421508	0.0264688	SRGN/MNDA/HCST/TMSB4X	4
Leukemic_S3	CellType	CUI_DEVELOPING_HEART_COMPACT_VENTRICULAR_CARDIOMYOCYTE	2/50	65/24283	0.00795631	0.0424163	0.0266355	SRGN/LGALS1	2
Leukemic_S3	GOCC	MICROBODY_MEMBRANE	2/50	65/24283	0.00795631	0.0424163	0.0266355	CAT/MGST1	2
Leukemic_S3	HALLMARK	ADIPOGENESIS	3/50	200/24283	0.00811831	0.042998	0.0270007	CAT/RETN/APLP2	3
Leukemic_S3	HALLMARK	GLYCOLYSIS	3/50	200/24283	0.00811831	0.042998	0.0270007	CITED2/ENO1/MIF	3
Leukemic_S3	CellType	HE_LIM_SUN_FETAL_LUNG_C2_NEUTROPHIL_CELL	2/50	66/24283	0.00819423	0.0432591	0.0271647	S100A8/S100P	2
Leukemic_S3	CellType	DESCARTES_FETAL_SPLEEN_ERYTHROBLASTS	2/50	67/24283	0.00843532	0.0442446	0.0277836	PRSS57/MYB	2
Leukemic_S3	CellType	DESCARTES_FETAL_STOMACH_SQUAMOUS_EPITHELIAL_CELLS	2/50	67/24283	0.00843532	0.0442446	0.0277836	SERPINB10/S100A9	2
Leukemic_S3	CellType	CUI_DEVELOPING_HEART_C5_VALVAR_CELL	3/50	205/24283	0.00868332	0.0453989	0.0285084	SERPINB1/LGALS1/CLU	3
Leukemic_S3	CellType	MENON_FETAL_KIDNEY_4_PODOCYTES	3/50	206/24283	0.00879903	0.0458565	0.0287957	CITED2/APLP2/TMSB4X	3
Leukemic_S3	GOBP	LYMPHOCYTE_ACTIVATION_INVOLVED_IN_IMMUNE_RESPONSE	3/50	209/24283	0.0091516	0.0470748	0.0295608	NKG7/LGALS1/MYB	3
Leukemic_S3	CellType	TRAVAGLINI_LUNG_LYMPHATIC_CELL	3/50	209/24283	0.0091516	0.0470748	0.0295608	MGST1/FAM107B/CLU	3
Leukemic_S3	GOBP	NEGATIVE_REGULATION_OF_CHEMOTAXIS	2/50	70/24283	0.00917756	0.0470748	0.0295608	ELANE/MIF	2
Leukemic_S3	GOBP	POSITIVE_REGULATION_OF_CHEMOKINE_PRODUCTION	2/50	70/24283	0.00917756	0.0470748	0.0295608	AZU1/MIF	2
Leukemic_S3	GOBP	RESPONSE_TO_ESTROGEN	2/50	70/24283	0.00917756	0.0470748	0.0295608	CITED2/NCOA4	2
Leukemic_S3	GOBP	REGULATION_OF_PROTEIN_MATURATION	2/50	71/24283	0.00943125	0.0482239	0.0302824	CST7/ENO1	2
Leukemic_S3	CellType	DESCARTES_FETAL_KIDNEY_LYMPHOID_CELLS	3/50	212/24283	0.00951237	0.0484862	0.0304471	CST7/PRTN3/NKG7	3
Leukemic_S3	GOBP	LYMPHOCYTE_HOMEOSTASIS	2/50	72/24283	0.00968805	0.0492274	0.0309125	MIF/TNFSF13B	2
Leukemic_S3	CellType	BUSSLINGER_ESOPHAGEAL_DENDRITIC_CELLS	3/50	214/24283	0.00975745	0.0494256	0.031037	SRGN/TMSB4X/LGALS1	3
Leukemic_S3	GOBP	RESPONSE_TO_MECHANICAL_STIMULUS	3/50	215/24283	0.00988137	0.0498979	0.0313335	MPO/RETN/CITED2	3
Leukemic_S4	CellType	ZHENG_CORD_BLOOD_C6_HSC_MULTIPOTENT_PROGENITOR	12/44	97/24283	1.54871e-19	2.31532e-16	1.61718e-16	FTH1/SAT1/TSC22D1/BEX1/MAFF/MAP3K8/AREG/IRF1/PELI1/TSC22D3/ID2/PIM3	12
Leukemic_S4	CellType	FAN_OVARY_CL9_PUTATIVE_APOPTOTIC_ENDOTHELIAL_CELL	15/44	365/24283	5.25124e-17	3.9253e-14	2.7417e-14	SAT1/CALR/PLIN2/TSC22D1/HHEX/MAFF/SNHG7/IRF1/LUZP1/ARID5A/DNAJB6/SPTBN1/SOCS3/PIM3/ANKRD28	15
Leukemic_S4	HALLMARK	TNFA_SIGNALING_VIA_NFKB	10/44	200/24283	2.22864e-12	1.11061e-09	7.75725e-10	SAT1/JUN/TSC22D1/MAFF/EIF1/MAP3K8/AREG/IRF1/SOCS3/ID2	10
Leukemic_S4	CellType	ZHENG_CORD_BLOOD_C7_PUTATIVE_LYMPHOID_PRIMED_MULTIPOTENT_PROGENITOR_1	8/44	96/24283	6.9861e-12	2.61106e-09	1.82374e-09	TPM4/CALR/MAP3K8/CD99/SPTBN1/MALAT1/SMIM24/ANKRD28	8
Leukemic_S4	CellType	FAN_OVARY_CL4_T_LYMPHOCYTE_NK_CELL_1	10/44	246/24283	1.73902e-11	5.19967e-09	3.63181e-09	FTH1/SYAP1/CALR/EIF1/IRF1/ARID5A/S100A6/TSC22D3/ID2/LEPROTL1	10
Leukemic_S4	CellType	FAN_OVARY_CL7_ANGEIOGENIC_ENDOTHELIAL_CELL	10/44	251/24283	2.12095e-11	5.2847e-09	3.69119e-09	SAT1/JUN/TSC22D1/SNHG7/S100A6/SPTBN1/SOCS3/TSC22D3/ID2/PIM3	10
Leukemic_S4	CellType	CUI_DEVELOPING_HEART_C5_VALVAR_CELL	9/44	205/24283	1.00271e-10	2.1415e-08	1.49577e-08	TSC22D1/BEX1/MAFF/XBP1/IRF1/ARID5A/S100A6/SOCS3/ID2	9
Leukemic_S4	CellType	FAN_OVARY_CL17_PUTATIVE_APOPTOTIC_SMOOTH_MUSCLE_CELL	9/44	231/24283	2.89719e-10	5.41412e-08	3.78159e-08	SBDS/CALR/TSC22D1/MAFF/EIF1/XBP1/ARID5A/DNAJB6/MALAT1	9
Leukemic_S4	CellType	FAN_OVARY_CL12_T_LYMPHOCYTE_NK_CELL_2	8/44	161/24283	4.53645e-10	7.53556e-08	5.26335e-08	FTH1/PLIN2/EIF1/S100A6/TSC22D3/MALAT1/STK17A/LEPROTL1	8
Leukemic_S4	CellType	ZHENG_CORD_BLOOD_C9_GRANULOCYTE_MACROPHAGE_PROGENITOR	7/44	100/24283	5.4892e-10	8.20635e-08	5.73188e-08	TPM4/SAT1/VIM/CALR/CD99/SMIM24/PIM3	7
Leukemic_S4	CellType	FAN_OVARY_CL14_MATURE_SMOOTH_MUSCLE_CELL	9/44	306/24283	3.4305e-09	4.66237e-07	3.25652e-07	TPM4/JUN/TSC22D1/IRF1/ARID5A/S100A6/SOCS3/TSC22D3/ID2	9
Leukemic_S4	CellType	RUBENSTEIN_SKELETAL_MUSCLE_NK_CELLS	8/44	226/24283	6.60571e-09	7.78167e-07	5.43525e-07	TPM4/JUN/EIF1/CD99/XBP1/TSC22D3/STK17A/ID2	8
Leukemic_S4	CellType	FAN_OVARY_CL0_XBP1_SELK_HIGH_STROMAL_CELL	7/44	143/24283	6.76667e-09	7.78167e-07	5.43525e-07	SAT1/EIF1/XBP1/SNHG7/SNHG8/DNAJB6/STK17A	7
Leukemic_S4	CellType	ZHENG_CORD_BLOOD_C8_PUTATIVE_LYMPHOID_PRIMED_MULTIPOTENT_PROGENITOR_2	6/44	97/24283	2.16914e-08	2.31634e-06	1.61789e-06	TPM4/MAP3K8/CD99/SNHG8/TSC22D3/SMIM24	6
Leukemic_S4	CellType	TRAVAGLINI_LUNG_BASOPHIL_MAST_1_CELL	8/44	276/24283	3.12961e-08	3.11917e-06	2.17864e-06	VIM/PLIN2/JUN/TSC22D1/SMIM3/IDS/AREG/SNHG8	8
Leukemic_S4	CellType	FAN_OVARY_CL6_PUTATIVE_EARLY_ATRETIC_FOLLICLE_THECAL_CELL_2	8/44	300/24283	5.95591e-08	5.56506e-06	3.88702e-06	TPM4/VIM/JUN/DDAH2/S100A6/SOCS3/TSC22D3/ID2	8
Leukemic_S4	CellType	RUBENSTEIN_SKELETAL_MUSCLE_SATELLITE_CELLS	8/44	310/24283	7.6637e-08	6.73955e-06	4.70736e-06	VIM/SBDS/JUN/TSC22D1/EIF1/SNHG8/DDAH2/S100A6	8
Leukemic_S4	CellType	CUI_DEVELOPING_HEART_VALVAR_ENDOTHELIAL_CELL	6/44	139/24283	1.86297e-07	1.5473e-05	1.08074e-05	PLIN2/BEX1/MAFF/ARID5A/S100A6/SOCS3	6
Leukemic_S4	CellType	DURANTE_ADULT_OLFACTORY_NEUROEPITHELIUM_CD8_T_CELLS	5/44	73/24283	2.11741e-07	1.66607e-05	1.1637e-05	STK17B/TSC22D3/STK17A/ID2/LEPROTL1	5
Leukemic_S4	CellType	FAN_OVARY_CL1_GPRC5A_TNFRS12A_HIGH_SELECTABLE_FOLLICLE_STROMAL_CELL	8/44	380/24283	3.62058e-07	2.62182e-05	1.83126e-05	VIM/SBDS/MAFF/XBP1/LUZP1/DNAJB6/STK17A/ANKRD28	8
Leukemic_S4	CellType	CUI_DEVELOPING_HEART_C7_MAST_CELL	6/44	156/24283	3.68282e-07	2.62182e-05	1.83126e-05	SYAP1/PLIN2/IDS/XBP1/S100A6/TSC22D3	6
Leukemic_S4	CellType	TRAVAGLINI_LUNG_BRONCHIAL_VESSEL_2_CELL	7/44	272/24283	5.5079e-07	3.74287e-05	2.61427e-05	TPM4/TSC22D1/MAFF/EIF1/IRF1/ARID5A/SOCS3	7
Leukemic_S4	CellType	TRAVAGLINI_LUNG_CAPILLARY_INTERMEDIATE_2_CELL	8/44	405/24283	5.8576e-07	3.80744e-05	2.65938e-05	FTH1/TPM4/CALR/MAFF/DDAH2/S100A6/SPTBN1/RNF11	8
Leukemic_S4	CellType	AIZARANI_LIVER_C25_KUPFFER_CELLS_4	6/44	174/24283	6.99262e-07	4.35582e-05	3.0424e-05	FTH1/SAT1/VIM/STK17B/MAP3K8/AREG	6
Leukemic_S4	CellType	MENON_FETAL_KIDNEY_6_COLLECTING_DUCT_CELLS	5/44	94/24283	7.52339e-07	4.46113e-05	3.11596e-05	SAT1/JUN/TSC22D1/EIF1/S100A6	5
Leukemic_S4	CellType	RUBENSTEIN_SKELETAL_MUSCLE_FAP_CELLS	6/44	179/24283	8.25299e-07	4.46113e-05	3.11596e-05	VIM/CD99/DDAH2/S100A6/TSC22D3/MALAT1	6
Leukemic_S4	CellType	RUBENSTEIN_SKELETAL_MUSCLE_FBN1_FAP_CELLS	7/44	289/24283	8.26799e-07	4.46113e-05	3.11596e-05	FTH1/VIM/IDS/EIF1/CD99/DDAH2/S100A6	7
Leukemic_S4	CellType	ZHENG_CORD_BLOOD_C2_PUTATIVE_BASOPHIL_EOSINOPHIL_MAST_CELL_PROGENITOR	5/44	96/24283	8.35529e-07	4.46113e-05	3.11596e-05	VIM/CALR/PLIN2/S100A6/MALAT1	5
Leukemic_S4	CellType	AIZARANI_LIVER_C39_EPCAM_POS_BILE_DUCT_CELLS_4	6/44	184/24283	9.69373e-07	4.85256e-05	3.38936e-05	TPM4/SAT1/MAFF/S100A6/SPTBN1/PIM3	6
Leukemic_S4	CellType	AIZARANI_LIVER_C28_NK_NKT_CELLS_6	5/44	99/24283	9.73758e-07	4.85256e-05	3.38936e-05	STK17B/AREG/TSC22D3/STK17A/LEPROTL1	5
Leukemic_S4	CellType	RUBENSTEIN_SKELETAL_MUSCLE_SMOOTH_MUSCLE_CELLS	8/44	445/24283	1.18738e-06	5.72621e-05	3.99958e-05	FTH1/VIM/SBDS/JUN/TSC22D1/IDS/ARID5A/DDAH2	8
Leukemic_S4	CellType	AIZARANI_LIVER_C29_MVECS_2	7/44	313/24283	1.40738e-06	6.57511e-05	4.59251e-05	TPM4/VIM/TSC22D1/MAFF/LUZP1/SPTBN1/SOCS3	7
Leukemic_S4	CellType	FAN_OVARY_CL13_MONOCYTE_MACROPHAGE	8/44	458/24283	1.47199e-06	6.66855e-05	4.65777e-05	FTH1/GNA15/SAT1/CALR/PLIN2/MAP3K8/S100A6/PIM3	8
Leukemic_S4	CellType	AIZARANI_LIVER_C2_KUPFFER_CELLS_1	6/44	200/24283	1.57511e-06	6.72796e-05	4.69927e-05	FTH1/SAT1/VIM/STK17B/MAP3K8/AREG	6
Leukemic_S4	HALLMARK	EPITHELIAL_MESENCHYMAL_TRANSITION	6/44	200/24283	1.57511e-06	6.72796e-05	4.69927e-05	TPM4/SAT1/VIM/JUN/AREG/ID2	6
Leukemic_S4	CellType	MENON_FETAL_KIDNEY_5_PROXIMAL_TUBULE_CELLS	5/44	112/24283	1.79493e-06	7.45394e-05	5.20634e-05	FTH1/SYAP1/SNHG8/ID2/SMIM24	5
Leukemic_S4	CellType	RUBENSTEIN_SKELETAL_MUSCLE_MYELOID_CELLS	7/44	347/24283	2.78615e-06	0.000112576	7.86305e-05	FTH1/SAT1/EIF1/SNHG8/S100A6/TSC22D3/ID2	7
Leukemic_S4	CellType	RUBENSTEIN_SKELETAL_MUSCLE_PCV_ENDOTHELIAL_CELLS	6/44	225/24283	3.11394e-06	0.000122509	8.55687e-05	TPM4/SAT1/SNHG7/SNHG8/SOCS3/PIM3	6
Leukemic_S4	CellType	BUSSLINGER_GASTRIC_CHIEF_CELLS	4/44	56/24283	3.21435e-06	0.000123217	8.60629e-05	FTH1/JUN/TSC22D1/XBP1	4
Leukemic_S4	CellType	MURARO_PANCREAS_ENDOTHELIAL_CELL	7/44	362/24283	3.68149e-06	0.000135457	9.46123e-05	VIM/TSC22D1/LUZP1/SPTBN1/SOCS3/ID2/PIM3	7
Leukemic_S4	CellType	FAN_OVARY_CL16_LYMPHATIC_ENDOTHELIAL_CELL	6/44	232/24283	3.71487e-06	0.000135457	9.46123e-05	SBDS/JUN/S100A6/SPTBN1/MALAT1/PIM3	6
Leukemic_S4	CellType	HU_FETAL_RETINA_FIBROBLAST	7/44	385/24283	5.51331e-06	0.000196248	0.000137073	TPM4/JUN/MAFF/CD99/IRF1/LUZP1/SOCS3	7
Leukemic_S4	CellType	HAY_BONE_MARROW_NAIVE_T_CELL	7/44	404/24283	7.54939e-06	0.000262473	0.000183329	SBDS/EIF1/SNHG8/ARID5A/TSC22D3/MALAT1/LEPROTL1	7
Leukemic_S4	CellType	DURANTE_ADULT_OLFACTORY_NEUROEPITHELIUM_MAST_CELLS	4/44	74/24283	9.83379e-06	0.00033292	0.000232534	FTH1/PLIN2/AREG/ANKRD28	4
Leukemic_S4	CellType	FAN_OVARY_CL18_B_LYMPHOCYTE	7/44	422/24283	1.0021e-05	0.00033292	0.000232534	FTH1/GNA15/SAT1/CALR/IDS/ARID5A/PIM3	7
Leukemic_S4	HALLMARK	APOPTOSIS	5/44	161/24283	1.06089e-05	0.00034479	0.000240825	DDIT3/GNA15/SAT1/JUN/IRF1	5
Leukemic_S4	CellType	GAUTAM_EYE_CORNEA_FIBROBLASTS	5/44	165/24283	1.19482e-05	0.000380055	0.000265456	PLIN2/LUZP1/SPTBN1/TSC22D3/ANKRD28	5
Leukemic_S4	CellType	FAN_OVARY_CL11_MURAL_GRANULOSA_CELL	7/44	444/24283	1.39207e-05	0.00043357	0.000302835	VIM/STK17B/BEX1/CD99/DDAH2/DNAJB6/LEPROTL1	7
Leukemic_S4	CellType	TRAVAGLINI_LUNG_ADVENTITIAL_FIBROBLAST_CELL	6/44	296/24283	1.49122e-05	0.000454976	0.000317786	JUN/MAFF/XBP1/S100A6/SPTBN1/SOCS3	6
Leukemic_S4	HALLMARK	IL6_JAK_STAT3_SIGNALING	4/44	87/24283	1.87007e-05	0.00055915	0.000390549	JUN/MAP3K8/IRF1/SOCS3	4
Leukemic_S4	GOMF	DNA_BINDING_TRANSCRIPTION_FACTOR_BINDING	7/44	478/24283	2.23676e-05	0.000655678	0.000457971	DDIT3/CALR/JUN/HHEX/BEX1/ARID5A/ID2	7
Leukemic_S4	CellType	LAKE_ADULT_KIDNEY_C18_COLLECTING_DUCT_PRINCIPAL_CELLS_MEDULLA	6/44	322/24283	2.39628e-05	0.000688929	0.000481195	FTH1/TPM4/SAT1/EIF1/S100A6/SPTBN1	6
Leukemic_S4	CellType	AIZARANI_LIVER_C21_STELLATE_CELLS_1	5/44	194/24283	2.60636e-05	0.000735191	0.000513508	TPM4/VIM/TSC22D1/MAFF/SOCS3	5
Leukemic_S4	CellType	HAY_BONE_MARROW_IMMATURE_NEUTROPHIL	5/44	195/24283	2.67138e-05	0.000739575	0.00051657	DDIT3/PLIN2/MAP3K8/USP12/PELI1	5
Leukemic_S4	CellType	ZHENG_CORD_BLOOD_C5_SIMILAR_TO_HSC_C6_PUTATIVE_ALTERED_METABOLIC_STATE	4/44	97/24283	2.87289e-05	0.000780904	0.000545437	JUN/MAFF/AREG/ID2	4
Leukemic_S4	HALLMARK	HYPOXIA	5/44	200/24283	3.01558e-05	0.000805052	0.000562304	DDIT3/PLIN2/JUN/IDS/MAFF	5
Leukemic_S4	CellType	MENON_FETAL_KIDNEY_4_PODOCYTES	5/44	206/24283	3.47305e-05	0.000910915	0.000636245	VIM/CALR/S100A6/TSC22D3/MALAT1	5
Leukemic_S4	GOMF	RNA_POLYMERASE_II_SPECIFIC_DNA_BINDING_TRANSCRIPTION_FACTOR_BINDING	6/44	348/24283	3.7001e-05	0.000953734	0.000666153	DDIT3/CALR/JUN/BEX1/ARID5A/ID2	6
Leukemic_S4	CellType	LAKE_ADULT_KIDNEY_C10_THIN_ASCENDING_LIMB	6/44	353/24283	4.0062e-05	0.00101513	0.000709037	FTH1/SAT1/TSC22D1/EIF1/S100A6/ID2	6
Leukemic_S4	CellType	BUSSLINGER_ESOPHAGEAL_DENDRITIC_CELLS	5/44	214/24283	4.1648e-05	0.00103773	0.000724821	FTH1/GNA15/VIM/STK17B/MAFF	5
Leukemic_S4	CellType	AIZARANI_LIVER_C23_KUPFFER_CELLS_3	5/44	221/24283	4.85367e-05	0.00118955	0.000830861	FTH1/SAT1/VIM/AREG/S100A6	5
Leukemic_S4	CellType	HU_FETAL_RETINA_MULLER	3/44	42/24283	6.06479e-05	0.0014624	0.00102144	SAT1/VIM/BEX1	3
Leukemic_S4	CellType	AIZARANI_LIVER_C18_NK_NKT_CELLS_5	4/44	121/24283	6.82503e-05	0.00161959	0.00113123	FTH1/SAT1/VIM/AREG	4
Leukemic_S4	CellType	LAKE_ADULT_KIDNEY_C17_COLLECTING_SYSTEM_PCS_STRESSED_DISSOC_SUBSET	5/44	240/24283	7.17298e-05	0.00167312	0.00116862	TPM4/DDIT3/SAT1/JUN/SPTBN1	5
Leukemic_S4	CellType	GAUTAM_EYE_IRIS_CILIARY_BODY_WIF1_HIGH_FIBROBLASTS	4/44	123/24283	7.27442e-05	0.00167312	0.00116862	TPM4/EIF1/SNHG8/TSC22D3	4
Leukemic_S4	CellType	LAKE_ADULT_KIDNEY_C23_ENDOTHELIAL_CELLS_AVR	4/44	126/24283	7.98841e-05	0.0018095	0.00126388	FTH1/VIM/EIF1/SPTBN1	4
Leukemic_S4	CellType	FAN_EMBRYONIC_CTX_BRAIN_EFFECTOR_T_CELL	4/44	132/24283	9.56762e-05	0.00213486	0.00149114	STK17B/IRF1/ARID5A/ID2	4
Leukemic_S4	CellType	FAN_EMBRYONIC_CTX_BRAIN_MYELOID	4/44	139/24283	0.000116837	0.0025687	0.00179416	VIM/IRF1/S100A6/SOCS3	4
Leukemic_S4	CellType	AIZARANI_LIVER_C10_MVECS_1	5/44	269/24283	0.000122611	0.00265657	0.00185553	TPM4/VIM/TSC22D1/SPTBN1/SOCS3	5
Leukemic_S4	GOBP	REGULATION_OF_FAT_CELL_DIFFERENTIATION	4/44	146/24283	0.000141205	0.00297063	0.00207489	DDIT3/SYAP1/XBP1/ID2	4
Leukemic_S4	CellType	LAKE_ADULT_KIDNEY_C8_DECENDING_THIN_LIMB	5/44	278/24283	0.000142985	0.00297063	0.00207489	FTH1/SAT1/TSC22D1/EIF1/S100A6	5
Leukemic_S4	GOBP	POSITIVE_REGULATION_OF_FIBROBLAST_APOPTOTIC_PROCESS	2/44	10/24283	0.000143067	0.00297063	0.00207489	STK17B/STK17A	2
Leukemic_S4	CellType	FAN_EMBRYONIC_CTX_BIG_GROUPS_BRAIN_IMMUNE	4/44	148/24283	0.000148795	0.00304724	0.0021284	STK17B/IRF1/S100A6/TSC22D3	4
Leukemic_S4	CellType	CUI_DEVELOPING_HEART_C9_B_T_CELL	4/44	155/24283	0.000177697	0.00358996	0.00250747	STK17B/IRF1/TSC22D3/LEPROTL1	4
Leukemic_S4	GOBP	POSITIVE_REGULATION_OF_CYTOKINE_PRODUCTION	6/44	490/24283	0.000241209	0.00480809	0.0033583	DDIT3/XBP1/IRF1/ARID5A/SPTBN1/PELI1	6
Leukemic_S4	GOBP	POSITIVE_REGULATION_OF_FAT_CELL_DIFFERENTIATION	3/44	71/24283	0.00029108	0.00572584	0.00399932	SYAP1/XBP1/ID2	3
Leukemic_S4	CellType	BUSSLINGER_DUODENAL_LATE_IMMATURE_ENTEROCYTES	4/44	177/24283	0.000294992	0.00572744	0.00400044	FTH1/SAT1/PLIN2/SMIM24	4
Leukemic_S4	CellType	RUBENSTEIN_SKELETAL_MUSCLE_T_CELLS	4/44	181/24283	0.000321129	0.00615497	0.00429905	EIF1/SNHG8/TSC22D3/LEPROTL1	4
Leukemic_S4	CellType	VANGURP_PANCREATIC_DELTA_CELL	3/44	75/24283	0.00034216	0.00647505	0.00452262	VIM/HHEX/S100A6	3
Leukemic_S4	CellType	DURANTE_ADULT_OLFACTORY_NEUROEPITHELIUM_PERICYTES	3/44	79/24283	0.000398687	0.00745047	0.00520392	VIM/SPTBN1/SOCS3	3
Leukemic_S4	GOCC	EXTRINSIC_COMPONENT_OF_CYTOPLASMIC_SIDE_OF_PLASMA_MEMBRANE	3/44	80/24283	0.000413698	0.00763554	0.00533318	GNA15/SYAP1/S100A6	3
Leukemic_S4	HALLMARK	IL2_STAT5_SIGNALING	4/44	199/24283	0.000459652	0.00838024	0.00585334	PLIN2/MAFF/MAP3K8/XBP1	4
Leukemic_S4	HALLMARK	P53_PATHWAY	4/44	200/24283	0.000468417	0.00843716	0.00589309	DDIT3/SAT1/JUN/TSC22D1	4
Leukemic_S4	CellType	GAUTAM_EYE_IRIS_CILIARY_BODY_MGP_HIGH_FIBROBLASTS	3/44	85/24283	0.000494206	0.00879569	0.00614351	SAT1/TSC22D1/SPTBN1	3
Leukemic_S4	CellType	TRAVAGLINI_LUNG_NEUTROPHIL_CELL	5/44	366/24283	0.000507175	0.00892031	0.00623056	FTH1/SAT1/S100A6/PELI1/SOCS3	5
Leukemic_S4	GOBP	REGULATION_OF_FIBROBLAST_PROLIFERATION	3/44	87/24283	0.00052902	0.00916303	0.00640009	FTH1/JUN/S100A6	3
Leukemic_S4	GOBP	POSITIVE_REGULATION_OF_TRANSCRIPTION_FROM_RNA_POLYMERASE_II_PROMOTER_INVOLVED_IN_CELLULAR_RESPONSE_TO_CHEMICAL_STIMULUS	2/44	19/24283	0.000538046	0.00916303	0.00640009	JUN/XBP1	2
Leukemic_S4	CellType	FAN_EMBRYONIC_CTX_BIG_GROUPS_MICROGLIA	5/44	371/24283	0.000539362	0.00916303	0.00640009	SAT1/CALR/JUN/HHEX/XBP1	5
Leukemic_S4	GOBP	MAMMARY_GLAND_ALVEOLUS_DEVELOPMENT	2/44	20/24283	0.000597141	0.00980328	0.00684728	AREG/ID2	2
Leukemic_S4	GOBP	REGULATION_OF_FIBROBLAST_APOPTOTIC_PROCESS	2/44	20/24283	0.000597141	0.00980328	0.00684728	STK17B/STK17A	2
Leukemic_S4	GOBP	CELLULAR_RESPONSE_TO_PEPTIDE	5/44	380/24283	0.000601152	0.00980328	0.00684728	SYAP1/VIM/XBP1/SOCS3/LEPROTL1	5
Leukemic_S4	GOBP	SMAD_PROTEIN_SIGNAL_TRANSDUCTION	3/44	91/24283	0.000603279	0.00980328	0.00684728	VIM/JUN/SPTBN1	3
Leukemic_S4	CellType	AIZARANI_LIVER_C7_EPCAM_POS_BILE_DUCT_CELLS_2	4/44	219/24283	0.000658569	0.0105867	0.00739446	TPM4/MAFF/S100A6/SPTBN1	4
Leukemic_S4	CellType	TRAVAGLINI_LUNG_ALVEOLAR_EPITHELIAL_TYPE_1_CELL	5/44	391/24283	0.000683737	0.0108743	0.00759538	TPM4/SBDS/IRF1/SPTBN1/MALAT1	5
Leukemic_S4	GOBP	LABYRINTHINE_LAYER_MORPHOGENESIS	2/44	22/24283	0.000724328	0.0113986	0.00796159	DNAJB6/SOCS3	2
Leukemic_S4	CellType	FAN_OVARY_CL2_PUTATIVE_EARLY_ATRETIC_FOLLICLE_THECAL_CELL_1	3/44	98/24283	0.000748651	0.0116587	0.00814322	JUN/S100A6/ID2	3
Leukemic_S4	CellType	GAUTAM_EYE_IRIS_CILIARY_BODY_CILIARY_BODY_CELLS	3/44	101/24283	0.000817192	0.0125949	0.00879712	DDIT3/S100A6/STK17A	3
Leukemic_S4	CellType	GAUTAM_EYE_IRIS_CILIARY_BODY_FIBROBLASTS	3/44	102/24283	0.000840895	0.0126984	0.0088694	PLIN2/JUN/IDS	3
Leukemic_S4	CellType	MENON_FETAL_KIDNEY_9_ENDOTHELIAL_CELLS	3/44	102/24283	0.000840895	0.0126984	0.0088694	TPM4/S100A6/SPTBN1	3
Leukemic_S4	CellType	AIZARANI_LIVER_C38_RESIDENT_B_CELLS_3	2/44	24/24283	0.00086344	0.0128042	0.0089433	XBP1/PELI1	2
Leukemic_S4	GOBP	FIBROBLAST_PROLIFERATION	3/44	103/24283	0.00086503	0.0128042	0.0089433	FTH1/JUN/S100A6	3
Leukemic_S4	GOMF	TRANSCRIPTION_REGULATOR_INHIBITOR_ACTIVITY	2/44	25/24283	0.000937443	0.01374	0.00959694	DDIT3/ID2	2
Leukemic_S4	GOBP	FIBROBLAST_APOPTOTIC_PROCESS	2/44	26/24283	0.00101439	0.0143068	0.00999285	STK17B/STK17A	2
Leukemic_S4	GOBP	MAMMARY_GLAND_EPITHELIAL_CELL_PROLIFERATION	2/44	26/24283	0.00101439	0.0143068	0.00999285	AREG/ID2	2
Leukemic_S4	GOBP	RESPONSE_TO_PLATELET_DERIVED_GROWTH_FACTOR	2/44	26/24283	0.00101439	0.0143068	0.00999285	DDIT3/SYAP1	2
Leukemic_S4	GOMF	NUCLEAR_ANDROGEN_RECEPTOR_BINDING	2/44	26/24283	0.00101439	0.0143068	0.00999285	CALR/ARID5A	2
Leukemic_S4	GOBP	FAT_CELL_DIFFERENTIATION	4/44	247/24283	0.00103044	0.0143367	0.0100137	DDIT3/SYAP1/XBP1/ID2	4
Leukemic_S4	GOBP	RESPONSE_TO_PEPTIDE_HORMONE	5/44	429/24283	0.00103569	0.0143367	0.0100137	SYAP1/XBP1/AREG/SOCS3/LEPROTL1	5
Leukemic_S4	GOBP	EMBRYONIC_PLACENTA_MORPHOGENESIS	2/44	27/24283	0.00109429	0.0150088	0.0104832	DNAJB6/SOCS3	2
Leukemic_S4	CellType	BUSSLINGER_DUODENAL_EARLY_IMMATURE_ENTEROCYTES	3/44	113/24283	0.00113089	0.0152511	0.0106524	FTH1/SAT1/SMIM24	3
Leukemic_S4	CellType	FAN_OVARY_CL3_MATURE_CUMULUS_GRANULOSA_CELL_1	4/44	254/24283	0.00114256	0.0152511	0.0106524	BEX1/CD99/DDAH2/MALAT1	4
Leukemic_S4	GOCC	RNA_POLYMERASE_II_TRANSCRIPTION_REGULATOR_COMPLEX	4/44	254/24283	0.00114256	0.0152511	0.0106524	DDIT3/JUN/MAFF/XBP1	4
Leukemic_S4	GOBP	RESPONSE_TO_ENDOPLASMIC_RETICULUM_STRESS	4/44	258/24283	0.00121033	0.0160128	0.0111844	DDIT3/CALR/JUN/XBP1	4
Leukemic_S4	GOBP	CELLULAR_RESPONSE_TO_BIOTIC_STIMULUS	4/44	264/24283	0.00131722	0.017274	0.0120654	DDIT3/VIM/XBP1/ARID5A	4
Leukemic_S4	CellType	MENON_FETAL_KIDNEY_8_CONNECTING_TUBULE_CELLS	4/44	267/24283	0.00137306	0.0177468	0.0123956	SAT1/S100A6/MALAT1/SMIM24	4
Leukemic_S4	CellType	BUSSLINGER_GASTRIC_PPP1R1B_POSITIVE_CELLS	3/44	121/24283	0.00137701	0.0177468	0.0123956	SAT1/JUN/SOCS3	3
Leukemic_S4	CellType	LAKE_ADULT_KIDNEY_C9_THIN_ASCENDING_LIMB	4/44	268/24283	0.00139204	0.0177872	0.0124238	FTH1/SAT1/EIF1/S100A6	4
Leukemic_S4	CellType	TRAVAGLINI_LUNG_CLASSICAL_MONOCYTE_CELL	4/44	270/24283	0.00143055	0.0181243	0.0126593	SAT1/STK17B/S100A6/PELI1	4
Leukemic_S4	CellType	AIZARANI_LIVER_C32_MVECS_3	3/44	125/24283	0.00151173	0.0185469	0.0129544	TSC22D1/SPTBN1/SOCS3	3
Leukemic_S4	GOBP	REGULATION_OF_ENDOPLASMIC_RETICULUM_STRESS_INDUCED_INTRINSIC_APOPTOTIC_SIGNALING_PATHWAY	2/44	32/24283	0.00153747	0.0185469	0.0129544	DDIT3/XBP1	2
Leukemic_S4	CellType	AIZARANI_LIVER_C33_STELLATE_CELLS_2	3/44	126/24283	0.00154665	0.0185469	0.0129544	TPM4/VIM/TSC22D1	3
Leukemic_S4	CellType	AIZARANI_LIVER_C5_NK_NKT_CELLS_3	3/44	126/24283	0.00154665	0.0185469	0.0129544	AREG/TSC22D3/STK17A	3
Leukemic_S4	CellType	MENON_FETAL_KIDNEY_1_EMBRYONIC_RED_BLOOD_CELLS	3/44	126/24283	0.00154665	0.0185469	0.0129544	FTH1/CALR/JUN	3
Leukemic_S4	GOBP	B_CELL_ACTIVATION	4/44	276/24283	0.00155053	0.0185469	0.0129544	HHEX/XBP1/PELI1/ID2	4
Leukemic_S4	GOMF	DNA_BINDING_TRANSCRIPTION_ACTIVATOR_ACTIVITY	5/44	470/24283	0.00155074	0.0185469	0.0129544	DDIT3/JUN/HHEX/MAFF/IRF1	5
Leukemic_S4	GOBP	MONONUCLEAR_CELL_DIFFERENTIATION	5/44	475/24283	0.00162449	0.0192441	0.0134414	JUN/HHEX/XBP1/IRF1/ID2	5
Leukemic_S4	CellType	AIZARANI_LIVER_C22_RESIDENT_B_CELLS_2	2/44	33/24283	0.00163479	0.0192441	0.0134414	XBP1/TSC22D3	2
Leukemic_S4	CellType	HU_FETAL_RETINA_BLOOD	4/44	282/24283	0.00167737	0.0195912	0.0136838	FTH1/HHEX/EIF1/S100A6	4
Leukemic_S4	GOBP	REGULATION_OF_B_CELL_ACTIVATION	3/44	130/24283	0.0016914	0.0196019	0.0136913	XBP1/PELI1/ID2	3
Leukemic_S4	GOBP	REGULATION_OF_B_CELL_DIFFERENTIATION	2/44	34/24283	0.00173496	0.0199521	0.0139359	XBP1/ID2	2
Leukemic_S4	GOCC	ENDOPLASMIC_RETICULUM_GOLGI_INTERMEDIATE_COMPARTMENT	3/44	132/24283	0.00176684	0.0201636	0.0140836	CALR/STK17B/AREG	3
Leukemic_S4	GOCC	EXTRINSIC_COMPONENT_OF_MEMBRANE	4/44	288/24283	0.00181127	0.020514	0.0143284	GNA15/SYAP1/S100A6/SOCS3	4
Leukemic_S4	GOBP	POSITIVE_REGULATION_OF_RESPONSE_TO_ENDOPLASMIC_RETICULUM_STRESS	2/44	35/24283	0.001838	0.0206602	0.0144305	DDIT3/XBP1	2
Leukemic_S4	GOBP	MAMMARY_GLAND_DEVELOPMENT	3/44	136/24283	0.00192398	0.0214653	0.0149928	XBP1/AREG/ID2	3
Leukemic_S4	CellType	AIZARANI_LIVER_C9_LSECS_1	4/44	304/24283	0.00220438	0.0244115	0.0170507	TPM4/LUZP1/PELI1/SOCS3	4
Leukemic_S4	CellType	TRAVAGLINI_LUNG_LIPOFIBROBLAST_CELL	3/44	146/24283	0.0023542	0.0258176	0.0180328	PLIN2/MAFF/SOCS3	3
Leukemic_S4	GOBP	CELLULAR_RESPONSE_TO_PEPTIDE_HORMONE_STIMULUS	4/44	310/24283	0.0023659	0.0258176	0.0180328	SYAP1/XBP1/SOCS3/LEPROTL1	4
Leukemic_S4	GOCC	EXTRINSIC_COMPONENT_OF_PLASMA_MEMBRANE	3/44	147/24283	0.00240023	0.0260025	0.0181619	GNA15/SYAP1/S100A6	3
Leukemic_S4	CellType	TRAVAGLINI_LUNG_GOBLET_CELL	3/44	148/24283	0.00244681	0.0263164	0.0183812	GNA15/SAT1/XBP1	3
Leukemic_S4	GOBP	INTEGRATED_STRESS_RESPONSE_SIGNALING	2/44	41/24283	0.00251563	0.0268634	0.0187632	DDIT3/JUN	2
Leukemic_S4	CellType	FAN_OVARY_CL5_HEALTHY_SELECTABLE_FOLLICLE_THECAL_CELL	4/44	318/24283	0.00259372	0.0275008	0.0192084	TPM4/JUN/DNAJB6/SPTBN1	4
Leukemic_S4	CellType	GAUTAM_EYE_CORNEA_ELF3_HIGH_EPITHELIAL_CELLS	3/44	152/24283	0.00263874	0.0275868	0.0192685	SAT1/JUN/S100A6	3
Leukemic_S4	CellType	LAKE_ADULT_KIDNEY_C24_ENDOTHELIAL_CELLS_AEA_AND_DVR	3/44	152/24283	0.00263874	0.0275868	0.0192685	VIM/EIF1/SPTBN1	3
Leukemic_S4	GOBP	B_CELL_DIFFERENTIATION	3/44	153/24283	0.00268813	0.0277156	0.0193584	HHEX/XBP1/ID2	3
Leukemic_S4	CellType	MURARO_PANCREAS_PANCREATIC_POLYPEPTIDE_CELL	3/44	153/24283	0.00268813	0.0277156	0.0193584	IDS/MALAT1/ID2	3
Leukemic_S4	CellType	LAKE_ADULT_KIDNEY_C19_COLLECTING_DUCT_INTERCALATED_CELLS_TYPE_A_MEDULLA	4/44	326/24283	0.00283622	0.0290421	0.020285	FTH1/SAT1/EIF1/SPTBN1	4
Leukemic_S4	GOBP	REGULATION_OF_DNA_TEMPLATED_TRANSCRIPTION_IN_RESPONSE_TO_STRESS	2/44	44/24283	0.0028922	0.0294139	0.0205447	DDIT3/JUN	2
Leukemic_S4	CellType	FAN_EMBRYONIC_CTX_BRAIN_NAIVE_LIKE_T_CELL	3/44	158/24283	0.00294368	0.0295356	0.0206297	STK17B/TSC22D3/LEPROTL1	3
Leukemic_S4	CellType	TRAVAGLINI_LUNG_CAPILLARY_INTERMEDIATE_1_CELL	3/44	158/24283	0.00294368	0.0295356	0.0206297	PLIN2/IRF1/TSC22D3	3
Leukemic_S4	GOCC	CYTOPLASMIC_SIDE_OF_PLASMA_MEMBRANE	3/44	159/24283	0.00299652	0.0298653	0.02086	GNA15/SYAP1/S100A6	3
Leukemic_S4	GOBP	ER_NUCLEUS_SIGNALING_PATHWAY	2/44	47/24283	0.00329357	0.032394	0.0226262	DDIT3/XBP1	2
Leukemic_S4	GOBP	LABYRINTHINE_LAYER_DEVELOPMENT	2/44	47/24283	0.00329357	0.032394	0.0226262	DNAJB6/SOCS3	2
Leukemic_S4	CellType	CUI_DEVELOPING_HEART_SMOOTH_MUSCLE_CELL	2/44	48/24283	0.00343283	0.0333252	0.0232766	S100A6/ID2	2
Leukemic_S4	GOBP	INTERLEUKIN_17_PRODUCTION	2/44	48/24283	0.00343283	0.0333252	0.0232766	DDIT3/ARID5A	2
Leukemic_S4	GOBP	NEGATIVE_REGULATION_OF_LYMPHOCYTE_ACTIVATION	3/44	168/24283	0.00349854	0.0336352	0.0234931	IRF1/PELI1/ID2	3
Leukemic_S4	GOBP	MAINTENANCE_OF_LOCATION	4/44	346/24283	0.00350976	0.0336352	0.0234931	FTH1/DDIT3/CALR/PLIN2	4
Leukemic_S4	GOBP	CELLULAR_RESPONSE_TO_GLUCOSE_STARVATION	2/44	49/24283	0.0035748	0.0340403	0.0237761	PLIN2/XBP1	2
Leukemic_S4	CellType	HE_LIM_SUN_FETAL_LUNG_C3_OMD_POS_ENDOTHELIAL_CELL	4/44	355/24283	0.00384563	0.0363582	0.025395	MAP3K8/ARID5A/PELI1/ID2	4
Leukemic_S4	GOBP	NEGATIVE_REGULATION_OF_DNA_BINDING	2/44	51/24283	0.00386686	0.0363582	0.025395	DDIT3/JUN	2
Leukemic_S4	CellType	LAKE_ADULT_KIDNEY_C26_MESANGIAL_CELLS	3/44	177/24283	0.00404921	0.0378348	0.0264264	JUN/TSC22D1/SPTBN1	3
Leukemic_S4	GOMF	PROTEIN_SERINE_KINASE_ACTIVITY	4/44	363/24283	0.004162	0.0382432	0.0267117	STK17B/MAP3K8/STK17A/PIM3	4
Leukemic_S4	GOBP	POSITIVE_REGULATION_OF_FIBROBLAST_PROLIFERATION	2/44	53/24283	0.00416966	0.0382432	0.0267117	JUN/S100A6	2
Leukemic_S4	GOMF	GENERAL_TRANSCRIPTION_INITIATION_FACTOR_BINDING	2/44	53/24283	0.00416966	0.0382432	0.0267117	JUN/HHEX	2
Leukemic_S4	GOBP	SMOOTH_MUSCLE_CELL_PROLIFERATION	3/44	180/24283	0.00424381	0.038686	0.0270209	DDIT3/JUN/ID2	3
Leukemic_S4	GOBP	RESPONSE_TO_MOLECULE_OF_BACTERIAL_ORIGIN	4/44	366/24283	0.00428505	0.0388252	0.0271182	VIM/XBP1/ARID5A/PELI1	4
Leukemic_S4	HALLMARK	TGF_BETA_SIGNALING	2/44	54/24283	0.00432507	0.0389516	0.0272065	SPTBN1/ID2	2
Leukemic_S4	CellType	AIZARANI_LIVER_C24_EPCAM_POS_BILE_DUCT_CELLS_3	3/44	185/24283	0.00458064	0.0410064	0.0286417	TPM4/S100A6/SPTBN1	3
Leukemic_S4	GOBP	REGULATION_OF_T_CELL_ACTIVATION	4/44	377/24283	0.00475733	0.0423346	0.0295694	MAP3K8/XBP1/IRF1/PELI1	4
Leukemic_S4	CellType	TRAVAGLINI_LUNG_BASAL_CELL	3/44	188/24283	0.00479031	0.0423758	0.0295982	TSC22D1/EIF1/STK17A	3
Leukemic_S4	CellType	BUSSLINGER_GASTRIC_X_CELLS	3/44	191/24283	0.00500571	0.0440208	0.0307472	JUN/IDS/BEX1	3
Leukemic_S4	CellType	CUI_DEVELOPING_HEART_VASCULAR_ENDOTHELIAL_CELL	3/44	193/24283	0.00515252	0.044785	0.0312809	JUN/TSC22D1/MAP3K8	3
Leukemic_S4	GOCC	CYTOPLASMIC_SIDE_OF_MEMBRANE	3/44	193/24283	0.00515252	0.044785	0.0312809	GNA15/SYAP1/S100A6	3
Leukemic_S4	GOBP	NEGATIVE_REGULATION_OF_DNA_BINDING_TRANSCRIPTION_FACTOR_ACTIVITY	3/44	194/24283	0.00522689	0.0451688	0.031549	DDIT3/PELI1/ID2	3
Leukemic_S4	GOBP	NEGATIVE_REGULATION_OF_LYMPHOCYTE_DIFFERENTIATION	2/44	60/24283	0.00531298	0.0453881	0.0317021	IRF1/ID2	2
Leukemic_S4	GOCC	EUCHROMATIN	2/44	60/24283	0.00531298	0.0453881	0.0317021	JUN/ID2	2
Leukemic_S4	HALLMARK	ADIPOGENESIS	3/44	200/24283	0.00568675	0.0474955	0.0331741	PLIN2/PIM3/RNF11	3
Leukemic_S4	HALLMARK	ESTROGEN_RESPONSE_LATE	3/44	200/24283	0.00568675	0.0474955	0.0331741	XBP1/AREG/ID2	3
Leukemic_S4	HALLMARK	INTERFERON_GAMMA_RESPONSE	3/44	200/24283	0.00568675	0.0474955	0.0331741	IRF1/PELI1/SOCS3	3
Leukemic_S4	HALLMARK	MTORC1_SIGNALING	3/44	200/24283	0.00568675	0.0474955	0.0331741	DDIT3/CALR/XBP1	3
Leukemic_S4	GOBP	INTRINSIC_APOPTOTIC_SIGNALING_PATHWAY_IN_RESPONSE_TO_ENDOPLASMIC_RETICULUM_STRESS	2/44	63/24283	0.00584217	0.0483676	0.0337832	DDIT3/XBP1	2
Leukemic_S4	GOBP	IN_UTERO_EMBRYONIC_DEVELOPMENT	4/44	400/24283	0.00585588	0.0483676	0.0337832	SBDS/MAFF/DNAJB6/SOCS3	4
Leukemic_S4	GOBP	CELLULAR_RESPONSE_TO_SALT	3/44	204/24283	0.00600643	0.0493385	0.0344614	GNA15/CALR/JUN	3
Leukemic_S5	CellType	ZHENG_CORD_BLOOD_C8_PUTATIVE_LYMPHOID_PRIMED_MULTIPOTENT_PROGENITOR_2	13/47	97/24283	3.59664e-21	6.47395e-18	4.35761e-18	SPINK2/ANGPT1/TPM4/ZFAS1/EEF1B2/CD52/FLT3/HNRNPA1/SELL/SNHG8/HINT1/HOPX/RUNX1	13
Leukemic_S5	CellType	RUBENSTEIN_SKELETAL_MUSCLE_T_CELLS	12/47	181/24283	8.47138e-16	7.62424e-13	5.13187e-13	ZFAS1/EEF1B2/CD52/RSL1D1/CD69/EIF3E/HNRNPA1/SELL/SNHG8/HINT1/RSL24D1/LDHB	12
Leukemic_S5	CellType	ZHENG_CORD_BLOOD_C7_PUTATIVE_LYMPHOID_PRIMED_MULTIPOTENT_PROGENITOR_1	10/47	96/24283	2.64343e-15	1.58606e-12	1.06758e-12	SPINK2/TPM4/MSI2/SPN/FLT3/SELL/BCL11A/TTC3/RUNX1/C6orf62	10
Leukemic_S5	CellType	HE_LIM_SUN_FETAL_LUNG_C2_HSC_ELP_CELL	13/47	412/24283	6.6726e-13	3.00267e-10	2.0211e-10	SPINK2/CDK6/ANGPT1/TFDP2/MSI2/ITM2A/CD69/BCL11A/NPR3/SOCS2/GATA2/HOPX/SMYD3	13
Leukemic_S5	CellType	BUSSLINGER_DUODENAL_STEM_CELLS	11/47	311/24283	1.47334e-11	5.30402e-09	3.57013e-09	CDK6/SOX4/ZFAS1/EEF1B2/EEF2/EIF3E/HNRNPA1/SNHG8/BCL11A/TTC3/CCND2	11
Leukemic_S5	CellType	RUBENSTEIN_SKELETAL_MUSCLE_SATELLITE_CELLS	10/47	310/24283	3.3923e-10	1.01769e-07	6.85006e-08	ZFAS1/EEF1B2/EEF2/RSL1D1/EIF3E/HNRNPA1/SNHG8/RSL24D1/TTC3/LDHB	10
Leukemic_S5	CellType	ZHENG_CORD_BLOOD_C4_PUTATIVE_EARLY_ERYTHROID_COMMITMENT	7/47	97/24283	7.18837e-10	1.84844e-07	1.24418e-07	CDK6/SERPINB1/ZFAS1/CD69/GATA2/ITGA4/CCND2	7
Leukemic_S5	CellType	BUSSLINGER_DUODENAL_DIFFERENTIATING_STEM_CELLS	9/47	305/24283	6.20018e-09	1.25387e-06	8.43982e-07	SOX4/ZFAS1/EEF1B2/EEF2/EIF3E/HNRNPA1/SNHG8/HINT1/CCND2	9
Leukemic_S5	CellType	HAY_BONE_MARROW_CD34_POS_HSC	7/47	132/24283	6.26937e-09	1.25387e-06	8.43982e-07	ZFAS1/CD164/EEF2/RSL1D1/NRIP1/HINT1/NPR3	7
Leukemic_S5	CellType	RUBENSTEIN_SKELETAL_MUSCLE_NK_CELLS	8/47	226/24283	1.14425e-08	2.05965e-06	1.38635e-06	TPM4/CD164/CD52/CD69/HNRNPA1/UBB/XBP1/HOPX	8
Leukemic_S5	CellType	ZHENG_CORD_BLOOD_C5_SIMILAR_TO_HSC_C6_PUTATIVE_ALTERED_METABOLIC_STATE	6/47	97/24283	3.26784e-08	5.34737e-06	3.59931e-06	SPINK2/CD52/CD69/SOCS2/MEF2C/HOPX	6
Leukemic_S5	CellType	TRAVAGLINI_LUNG_BRONCHIAL_VESSEL_2_CELL	8/47	272/24283	4.81743e-08	7.22615e-06	4.86392e-06	TPM4/ITM2A/HNRNPA1/SRSF5/SOCS2/MEF2C/RSL24D1/TCF4	8
Leukemic_S5	CellType	LAKE_ADULT_KIDNEY_C8_DECENDING_THIN_LIMB	8/47	278/24283	5.69985e-08	7.8921e-06	5.31217e-06	CD164/EEF1B2/EEF2/SLC38A1/UBB/HINT1/LDHB/SKP1	8
Leukemic_S5	CellType	FAN_OVARY_CL11_MURAL_GRANULOSA_CELL	9/47	444/24283	1.55111e-07	1.99428e-05	1.34235e-05	CDK6/SOX4/MSI2/EEF1B2/HNRNPA1/HOPX/MACF1/CCND2/C6orf62	9
Leukemic_S5	CellType	LAKE_ADULT_KIDNEY_C18_COLLECTING_DUCT_PRINCIPAL_CELLS_MEDULLA	8/47	322/24283	1.75783e-07	2.10939e-05	1.41983e-05	TPM4/CD164/EEF2/SLC38A1/UBB/HINT1/MAN1A1/LDHB	8
Leukemic_S5	CellType	TRAVAGLINI_LUNG_BRONCHIAL_VESSEL_1_CELL	7/47	224/24283	2.37853e-07	2.67584e-05	1.80111e-05	ZFAS1/EEF2/RSL1D1/EIF3E/HNRNPA1/MEF2C/RSL24D1	7
Leukemic_S5	CellType	FAN_OVARY_CL0_XBP1_SELK_HIGH_STROMAL_CELL	6/47	143/24283	3.30372e-07	3.49806e-05	2.35454e-05	ZFAS1/RSL1D1/EIF3E/SNHG8/XBP1/RSL24D1	6
Leukemic_S5	CellType	FAN_OVARY_CL4_T_LYMPHOCYTE_NK_CELL_1	7/47	246/24283	4.47715e-07	4.47715e-05	3.01357e-05	CD52/ITM2A/CD69/UBB/FGFR1OP2/HINT1/HOPX	7
Leukemic_S5	CellType	TRAVAGLINI_LUNG_B_CELL	6/47	155/24283	5.30932e-07	5.02988e-05	3.38561e-05	CD52/EEF2/SELL/BCL11A/MEF2C/TCF4	6
Leukemic_S5	CellType	TRAVAGLINI_LUNG_BASOPHIL_MAST_1_CELL	7/47	276/24283	9.68411e-07	8.7157e-05	5.86653e-05	SERPINB1/SOX4/CD69/SNHG8/GATA2/LDHB/SMYD3	7
Leukemic_S5	CellType	LAKE_ADULT_KIDNEY_C19_COLLECTING_DUCT_INTERCALATED_CELLS_TYPE_A_MEDULLA	7/47	326/24283	2.92359e-06	0.000250594	0.000168674	CD164/EEF2/SLC38A1/UBB/HINT1/LDHB/SKP1	7
Leukemic_S5	GOBP	MONONUCLEAR_CELL_DIFFERENTIATION	8/47	475/24283	3.25365e-06	0.000266208	0.000179184	CDK6/SOX4/SPN/FLT3/ITM2A/XBP1/ITGA4/RUNX1	8
Leukemic_S5	CellType	FAN_EMBRYONIC_CTX_NSC_1	3/47	18/24283	5.43311e-06	0.000421296	0.000283574	HNRNPA1/MEF2C/CCND2	3
Leukemic_S5	GOBP	HEMATOPOIETIC_PROGENITOR_CELL_DIFFERENTIATION	5/47	132/24283	5.61727e-06	0.000421296	0.000283574	CDK6/SOX4/EEF2/FLT3/GATA2	5
Leukemic_S5	CellType	AIZARANI_LIVER_C34_MHC_II_POS_B_CELLS	5/47	134/24283	6.04548e-06	0.000435274	0.000292983	EEF1B2/CD52/EEF2/SELL/BCL11A	5
Leukemic_S5	CellType	HAY_BONE_MARROW_CD34_POS_MULTILIN	3/47	20/24283	7.56977e-06	0.000524061	0.000352745	SPINK2/CDK6/FLT3	3
Leukemic_S5	CellType	BUSSLINGER_ESOPHAGEAL_PROLIFERATING_BASAL_CELLS	4/47	70/24283	1.02833e-05	0.000685551	0.000461444	EEF1B2/EEF2/HNRNPA1/HOPX	4
Leukemic_S5	CellType	TRAVAGLINI_LUNG_CD4_MEMORY_EFFECTOR_T_CELL	4/47	71/24283	1.08818e-05	0.000699543	0.000470862	CD52/SLC38A1/HINT1/LDHB	4
Leukemic_S5	CellType	HAY_BONE_MARROW_NAIVE_T_CELL	7/47	404/24283	1.18697e-05	0.000736743	0.000495901	EEF1B2/ITM2A/CD69/SLC38A1/EIF3E/SNHG8/LDHB	7
Leukemic_S5	CellType	FAN_EMBRYONIC_CTX_BRAIN_NAIVE_LIKE_T_CELL	5/47	158/24283	1.34647e-05	0.000807883	0.000543786	CD52/CD69/SELL/RSL24D1/LDHB	5
Leukemic_S5	CellType	FAN_OVARY_CL12_T_LYMPHOCYTE_NK_CELL_2	5/47	161/24283	1.47464e-05	0.000856242	0.000576336	CD52/ITM2A/CD69/UBB/HINT1	5
Leukemic_S5	CellType	MANNO_MIDBRAIN_NEUROTYPES_BASAL	4/47	79/24283	1.66377e-05	0.000935873	0.000629935	EEF2/UBB/SRSF5/SKP1	4
Leukemic_S5	CellType	MENON_FETAL_KIDNEY_3_STROMAL_CELLS	4/47	81/24283	1.83711e-05	0.00100206	0.000674487	SOX4/TPM4/TTC3/MACF1	4
Leukemic_S5	CellType	DURANTE_ADULT_OLFACTORY_NEUROEPITHELIUM_NK_CELLS	4/47	84/24283	2.12154e-05	0.00112317	0.000756005	CD52/SPN/CD69/HOPX	4
Leukemic_S5	CellType	RUBENSTEIN_SKELETAL_MUSCLE_B_CELLS	5/47	177/24283	2.32752e-05	0.00119701	0.000805706	EEF1B2/CD52/CD69/SELL/SNHG8	5
Leukemic_S5	GOBP	POSITIVE_REGULATION_OF_NEURON_DIFFERENTIATION	4/47	92/24283	3.03768e-05	0.00151884	0.00102233	SOCS2/GATA2/MEF2C/TCF4	4
Leukemic_S5	GOBP	LEUKOCYTE_TETHERING_OR_ROLLING	3/47	33/24283	3.55946e-05	0.0017103	0.0011512	SPN/SELL/ITGA4	3
Leukemic_S5	GOBP	REGULATION_OF_NEURON_DIFFERENTIATION	5/47	194/24283	3.61064e-05	0.0017103	0.0011512	BCL11A/SOCS2/GATA2/MEF2C/TCF4	5
Leukemic_S5	GOBP	REGULATION_OF_DEVELOPMENTAL_GROWTH	6/47	328/24283	3.90752e-05	0.00180347	0.00121392	BCL11A/SOCS2/MEF2C/HOPX/MACF1/RUNX1	6
Leukemic_S5	HALLMARK	IL2_STAT5_SIGNALING	5/47	199/24283	4.07646e-05	0.00183441	0.00123474	SELL/XBP1/SOCS2/HOPX/CCND2	5
Leukemic_S5	CellType	ZHENG_CORD_BLOOD_C9_GRANULOCYTE_MACROPHAGE_PROGENITOR	4/47	100/24283	4.21501e-05	0.00185049	0.00124556	TPM4/HNRNPA1/SELL/BCL11A	4
Leukemic_S5	GOBP	EPITHELIAL_CELL_PROLIFERATION	7/47	499/24283	4.58115e-05	0.00196335	0.00132153	CDK6/ANGPT1/SERPINB1/XBP1/GATA2/MEF2C/ITGA4	7
Leukemic_S5	CellType	CUI_DEVELOPING_HEART_C5_VALVAR_CELL	5/47	205/24283	4.6955e-05	0.00196556	0.00132302	SERPINB1/SOX4/ZFAS1/ITM2A/XBP1	5
Leukemic_S5	CellType	RUBENSTEIN_SKELETAL_MUSCLE_MYELOID_CELLS	6/47	347/24283	5.34276e-05	0.00218568	0.00147118	SERPINB1/ZFAS1/EEF1B2/CD52/EIF3E/SNHG8	6
Leukemic_S5	CellType	LAKE_ADULT_KIDNEY_C10_THIN_ASCENDING_LIMB	6/47	353/24283	5.87462e-05	0.00234985	0.00158168	CD164/EEF2/UBB/HINT1/LDHB/C6orf62	6
Leukemic_S5	CellType	GAO_LARGE_INTESTINE_ADULT_CI_MESENCHYMAL_CELLS	6/47	361/24283	6.64888e-05	0.00258554	0.00174033	SPINK2/CD52/CD69/MEF2C/ITGA4/TCF4	6
Leukemic_S5	CellType	MURARO_PANCREAS_ENDOTHELIAL_CELL	6/47	362/24283	6.75114e-05	0.00258554	0.00174033	SOX4/GATA2/MEF2C/MACF1/LDHB/TCF4	6
Leukemic_S5	CellType	FAN_OVARY_CL9_PUTATIVE_APOPTOTIC_ENDOTHELIAL_CELL	6/47	365/24283	7.06549e-05	0.00264956	0.00178342	ITM2A/UBB/SRSF5/SOCS2/MEF2C/TCF4	6
Leukemic_S5	CellType	RUBENSTEIN_SKELETAL_MUSCLE_PCV_ENDOTHELIAL_CELLS	5/47	225/24283	7.29835e-05	0.00268103	0.0018046	TPM4/ZFAS1/ITM2A/SNHG8/HINT1	5
Leukemic_S5	CellType	FAN_OVARY_CL1_GPRC5A_TNFRS12A_HIGH_SELECTABLE_FOLLICLE_STROMAL_CELL	6/47	380/24283	8.81757e-05	0.00317432	0.00213664	EEF2/RSL1D1/EIF3E/HNRNPA1/UBB/XBP1	6
Leukemic_S5	CellType	GAUTAM_EYE_IRIS_CILIARY_BODY_WIF1_HIGH_FIBROBLASTS	4/47	123/24283	9.44657e-05	0.00327911	0.00220717	TPM4/EEF2/RSL1D1/SNHG8	4
Leukemic_S5	CellType	HU_FETAL_RETINA_FIBROBLAST	6/47	385/24283	9.47298e-05	0.00327911	0.00220717	ANGPT1/TPM4/ITM2A/MEF2C/CCND2/TCF4	6
Leukemic_S5	CellType	TRAVAGLINI_LUNG_NATURAL_KILLER_CELL	4/47	132/24283	0.000124136	0.00421593	0.00283774	TFDP2/SPN/UBB/HOPX	4
Leukemic_S5	CellType	FAN_OVARY_CL3_MATURE_CUMULUS_GRANULOSA_CELL_1	5/47	254/24283	0.000128996	0.00429987	0.00289424	SOX4/MSI2/HOPX/TTC3/CCND2	5
Leukemic_S5	CellType	HE_LIM_SUN_FETAL_LUNG_C2_DC2_CELL	3/47	52/24283	0.000140509	0.00452424	0.00304527	FLT3/CD69/SLC38A1	3
Leukemic_S5	GOBP	LEUKOCYTE_CELL_CELL_ADHESION	6/47	415/24283	0.000142674	0.00452424	0.00304527	SOX4/SPN/SELL/XBP1/ITGA4/RUNX1	6
Leukemic_S5	CellType	RUBENSTEIN_SKELETAL_MUSCLE_ENDOTHELIAL_CELLS	4/47	137/24283	0.000143268	0.00452424	0.00304527	SOX4/ITM2A/MEF2C/TCF4	4
Leukemic_S5	GOBP	REGULATION_OF_HEMOPOIESIS	6/47	418/24283	0.000148367	0.0046045	0.00309929	CDK6/SOX4/XBP1/GATA2/MEF2C/RUNX1	6
Leukemic_S5	CellType	LAKE_ADULT_KIDNEY_C16_COLLECTING_SYSTEM_PRINCIPAL_CELLS_CORTEX	4/47	141/24283	0.000160043	0.00488267	0.00328652	CDK6/SLC38A1/MAN1A1/SMYD3	4
Leukemic_S5	GOBP	CARDIAC_VENTRICLE_FORMATION	2/47	10/24283	0.000163376	0.00490128	0.00329905	SOX4/MEF2C	2
Leukemic_S5	CellType	RUBENSTEIN_SKELETAL_MUSCLE_PERICYTES	4/47	144/24283	0.000173525	0.00508898	0.00342539	UBB/MEF2C/LDHB/SKP1	4
Leukemic_S5	CellType	BUSSLINGER_GASTRIC_CHIEF_CELLS	3/47	56/24283	0.000175287	0.00508898	0.00342539	SOX4/EEF2/XBP1	3
Leukemic_S5	CellType	FAN_OVARY_CL10_PUTATIVE_EARLY_ATRESIA_GRANULOSA_CELL	5/47	274/24283	0.00018362	0.00519679	0.00349795	SOX4/HNRNPA1/HINT1/LDHB/SKP1	5
Leukemic_S5	GOBP	LEUKOCYTE_ADHESION_TO_VASCULAR_ENDOTHELIAL_CELL	3/47	57/24283	0.000184775	0.00519679	0.00349795	SPN/SELL/ITGA4	3
Leukemic_S5	GOBP	B_CELL_ACTIVATION	5/47	276/24283	0.000189923	0.00525941	0.00354011	FLT3/ITM2A/XBP1/MEF2C/ITGA4	5
Leukemic_S5	CellType	RUBENSTEIN_SKELETAL_MUSCLE_SMOOTH_MUSCLE_CELLS	6/47	445/24283	0.000208154	0.00567692	0.00382113	HNRNPA1/UBB/MEF2C/RSL24D1/LDHB/SKP1	6
Leukemic_S5	GOBP	B_CELL_DIFFERENTIATION	4/47	153/24283	0.000218896	0.00588079	0.00395836	FLT3/ITM2A/XBP1/ITGA4	4
Leukemic_S5	GOBP	PRO_B_CELL_DIFFERENTIATION	2/47	12/24283	0.000239027	0.00632718	0.00425882	SOX4/FLT3	2
Leukemic_S5	GOMF	DNA_BINDING_TRANSCRIPTION_ACTIVATOR_ACTIVITY	6/47	470/24283	0.000279155	0.00715279	0.00481454	SOX4/TFDP2/GATA2/MEF2C/RUNX1/TCF4	6
Leukemic_S5	GOBP	T_CELL_DIFFERENTIATION	5/47	300/24283	0.000279196	0.00715279	0.00481454	CDK6/SOX4/SPN/XBP1/RUNX1	5
Leukemic_S5	GOMF	NUCLEAR_GLUCOCORTICOID_RECEPTOR_BINDING	2/47	13/24283	0.000282138	0.00715279	0.00481454	FLT3/NRIP1	2
Leukemic_S5	GOBP	ENDOTHELIAL_CELL_APOPTOTIC_PROCESS	3/47	67/24283	0.000298444	0.00742792	0.00499973	ANGPT1/GATA2/ITGA4	3
Leukemic_S5	GOBP	HOMEOSTASIS_OF_NUMBER_OF_CELLS	5/47	305/24283	0.000301243	0.00742792	0.00499973	CDK6/SOX4/FLT3/GATA2/MEF2C	5
Leukemic_S5	GOBP	POSITIVE_REGULATION_OF_CELL_ADHESION	6/47	482/24283	0.000319396	0.00776908	0.00522936	CDK6/ANGPT1/SOX4/XBP1/ITGA4/RUNX1	6
Leukemic_S5	GOBP	CARDIAC_CHAMBER_FORMATION	2/47	14/24283	0.000328754	0.00789011	0.00531083	SOX4/MEF2C	2
Leukemic_S5	CellType	FAN_OVARY_CL5_HEALTHY_SELECTABLE_FOLLICLE_THECAL_CELL	5/47	318/24283	0.000364769	0.00863927	0.00581509	TPM4/EEF2/UBB/TTC3/LDHB	5
Leukemic_S5	GOBP	REGULATION_OF_LEUKOCYTE_DIFFERENTIATION	5/47	321/24283	0.00038077	0.00886936	0.00596996	CDK6/SOX4/XBP1/GATA2/RUNX1	5
Leukemic_S5	CellType	DURANTE_ADULT_OLFACTORY_NEUROEPITHELIUM_CD8_T_CELLS	3/47	73/24283	0.000384339	0.00886936	0.00596996	CD52/CD69/HOPX	3
Leukemic_S5	CellType	CUI_DEVELOPING_HEART_TRABECULAR_ATRIAL_CARDIOMYOCYTE	4/47	179/24283	0.000397607	0.00905939	0.00609787	ANGPT1/CD164/SLC38A1/MACF1	4
Leukemic_S5	GOBP	CELLULAR_EXTRAVASATION	3/47	75/24283	0.00041614	0.00936316	0.00630234	SPN/SELL/ITGA4	3
Leukemic_S5	GOBP	REGENERATION	4/47	190/24283	0.000497931	0.0110651	0.00744793	FLT3/SRSF5/HOPX/RUNX1	4
Leukemic_S5	GOBP	STRIATED_MUSCLE_CELL_PROLIFERATION	3/47	81/24283	0.000521552	0.0114487	0.00770612	ANGPT1/MEF2C/RUNX1	3
Leukemic_S5	CellType	BUSSLINGER_DUODENAL_TRANSIT_AMPLIFYING_CELLS	4/47	194/24283	0.000538515	0.0115848	0.00779775	EEF1B2/EEF2/HNRNPA1/HINT1	4
Leukemic_S5	CellType	DESCARTES_FETAL_STOMACH_LYMPHOID_CELLS	3/47	82/24283	0.000540626	0.0115848	0.00779775	CD52/CD69/SELL	3
Leukemic_S5	GOMF	TRANSLATION_FACTOR_ACTIVITY_RNA_BINDING	3/47	85/24283	0.00060051	0.0127167	0.0085596	EEF1B2/EEF2/EIF3E	3
Leukemic_S5	GOMF	TRANSLATION_ELONGATION_FACTOR_ACTIVITY	2/47	20/24283	0.000681347	0.0142607	0.0095989	EEF1B2/EEF2	2
Leukemic_S5	GOBP	ENDOTHELIAL_CELL_PROLIFERATION	4/47	208/24283	0.000699172	0.0144656	0.00973681	ANGPT1/GATA2/MEF2C/ITGA4	4
Leukemic_S5	GOBP	BODY_FLUID_SECRETION	3/47	91/24283	0.000732642	0.0149859	0.010087	XBP1/NPR3/SOCS2	3
Leukemic_S5	GOBP	REGULATION_OF_PROTEIN_UBIQUITINATION	4/47	212/24283	0.000750696	0.0151826	0.0102194	ANGPT1/SOX4/UBB/SKP1	4
Leukemic_S5	GOBP	PEPTIDYL_LYSINE_MODIFICATION	5/47	377/24283	0.000788667	0.0156474	0.0105323	SOX4/BCL11A/HINT1/GATA2/SMYD3	5
Leukemic_S5	GOBP	REGULATION_OF_MYELOID_CELL_DIFFERENTIATION	4/47	215/24283	0.000791063	0.0156474	0.0105323	CDK6/GATA2/MEF2C/RUNX1	4
Leukemic_S5	CellType	ZHENG_CORD_BLOOD_C10_MULTILYMPHOID_PROGENITOR	3/47	97/24283	0.000881982	0.0170706	0.0114902	SPINK2/CD52/TTC3	3
Leukemic_S5	CellType	ZHENG_CORD_BLOOD_C6_HSC_MULTIPOTENT_PROGENITOR	3/47	97/24283	0.000881982	0.0170706	0.0114902	SOCS2/MEF2C/TCF4	3
Leukemic_S5	GOBP	VASCULAR_WOUND_HEALING	2/47	23/24283	0.000903916	0.0172157	0.0115879	XBP1/GATA2	2
Leukemic_S5	GOBP	REGULATION_OF_STRIATED_MUSCLE_CELL_DIFFERENTIATION	3/47	98/24283	0.000908604	0.0172157	0.0115879	XBP1/MEF2C/HOPX	3
Leukemic_S5	CellType	AIZARANI_LIVER_C28_NK_NKT_CELLS_6	3/47	99/24283	0.000935732	0.017545	0.0118095	CD52/CD69/SLC38A1	3
Leukemic_S5	GOBP	POSITIVE_REGULATION_OF_CELL_ACTIVATION	5/47	394/24283	0.000960628	0.0178261	0.0119987	SOX4/XBP1/GATA2/MEF2C/RUNX1	5
Leukemic_S5	GOBP	HEMATOPOIETIC_STEM_CELL_HOMEOSTASIS	2/47	24/24283	0.000984875	0.0178473	0.012013	SOX4/GATA2	2
Leukemic_S5	GOBP	LYMPHOID_PROGENITOR_CELL_DIFFERENTIATION	2/47	24/24283	0.000984875	0.0178473	0.012013	SOX4/FLT3	2
Leukemic_S5	CellType	FAN_EMBRYONIC_CTX_BRAIN_B_CELL	3/47	101/24283	0.000991518	0.0178473	0.012013	CD52/CD69/SLC38A1	3
Leukemic_S5	CellType	MENON_FETAL_KIDNEY_9_ENDOTHELIAL_CELLS	3/47	102/24283	0.00102018	0.0181815	0.0122379	TPM4/MEF2C/TCF4	3
Leukemic_S5	GOCC	EXTERNAL_SIDE_OF_PLASMA_MEMBRANE	5/47	417/24283	0.00123598	0.0218114	0.0146813	SPN/CD69/SLC38A1/SELL/ITGA4	5
Leukemic_S5	GOMF	TRANSLATION_REGULATOR_ACTIVITY_NUCLEIC_ACID_BINDING	3/47	110/24283	0.00126854	0.0221686	0.0149217	EEF1B2/EEF2/EIF3E	3
Leukemic_S5	GOBP	MUSCLE_CELL_PROLIFERATION	4/47	249/24283	0.00136183	0.0234295	0.0157704	ANGPT1/NPR3/MEF2C/RUNX1	4
Leukemic_S5	GOBP	REGULATION_OF_EPITHELIAL_CELL_APOPTOTIC_PROCESS	3/47	113/24283	0.00137063	0.0234295	0.0157704	ANGPT1/GATA2/ITGA4	3
Leukemic_S5	GOBP	OSTEOBLAST_DIFFERENTIATION	4/47	250/24283	0.00138203	0.0234295	0.0157704	CDK6/TPM4/RSL1D1/MEF2C	4
Leukemic_S5	CellType	FAN_OVARY_CL7_ANGEIOGENIC_ENDOTHELIAL_CELL	4/47	251/24283	0.00140243	0.0234295	0.0157704	ITM2A/SRSF5/MEF2C/TCF4	4
Leukemic_S5	CellType	TRAVAGLINI_LUNG_CLUB_CELL	3/47	114/24283	0.00140577	0.0234295	0.0157704	SOX4/SOCS2/HOPX	3
Leukemic_S5	GOBP	NEGATIVE_REGULATION_OF_HEMOPOIESIS	3/47	115/24283	0.00144148	0.0237553	0.0159897	CDK6/GATA2/RUNX1	3
Leukemic_S5	GOBP	REGULATION_OF_PROTEIN_MODIFICATION_BY_SMALL_PROTEIN_CONJUGATION_OR_REMOVAL	4/47	254/24283	0.00146491	0.0237553	0.0159897	ANGPT1/SOX4/UBB/SKP1	4
Leukemic_S5	GOCC	RNA_POLYMERASE_II_TRANSCRIPTION_REGULATOR_COMPLEX	4/47	254/24283	0.00146491	0.0237553	0.0159897	TFDP2/XBP1/RUNX1/TCF4	4
Leukemic_S5	CellType	DURANTE_ADULT_OLFACTORY_NEUROEPITHELIUM_CD4_T_CELLS	2/47	30/24283	0.00154081	0.0247222	0.0166405	CD52/CD69	2
Leukemic_S5	GOBP	COLUMNAR_CUBOIDAL_EPITHELIAL_CELL_DIFFERENTIATION	3/47	118/24283	0.001552	0.0247222	0.0166405	CDK6/SOX4/GATA2	3
Leukemic_S5	CellType	BUSSLINGER_GASTRIC_PPP1R1B_POSITIVE_CELLS	3/47	121/24283	0.00166771	0.0263322	0.0177242	EEF1B2/EEF2/HNRNPA1	3
Leukemic_S5	GOBP	REGULATION_OF_MYELOID_LEUKOCYTE_DIFFERENTIATION	3/47	123/24283	0.00174777	0.0269624	0.0181484	CDK6/GATA2/RUNX1	3
Leukemic_S5	GOBP	ANGIOGENESIS_INVOLVED_IN_WOUND_HEALING	2/47	32/24283	0.00175256	0.0269624	0.0181484	XBP1/GATA2	2
Leukemic_S5	GOBP	MATURE_B_CELL_DIFFERENTIATION_INVOLVED_IN_IMMUNE_RESPONSE	2/47	32/24283	0.00175256	0.0269624	0.0181484	ITM2A/XBP1	2
Leukemic_S5	CellType	LAKE_ADULT_KIDNEY_C9_THIN_ASCENDING_LIMB	4/47	268/24283	0.00178237	0.0270558	0.0182112	EEF2/UBB/HINT1/LDHB	4
Leukemic_S5	CellType	HE_LIM_SUN_FETAL_LUNG_C0_VASCULAR_SMC_1_CELL	3/47	124/24283	0.00178869	0.0270558	0.0182112	NPR3/MEF2C/ITGA4	3
Leukemic_S5	CellType	AIZARANI_LIVER_C5_NK_NKT_CELLS_3	3/47	126/24283	0.00187231	0.0278525	0.0187475	CD69/SLC38A1/CCND2	3
Leukemic_S5	CellType	MENON_FETAL_KIDNEY_1_EMBRYONIC_RED_BLOOD_CELLS	3/47	126/24283	0.00187231	0.0278525	0.0187475	EEF1B2/UBB/SKP1	3
Leukemic_S5	GOBP	POSITIVE_REGULATION_OF_LEUKOCYTE_CELL_CELL_ADHESION	4/47	273/24283	0.00190648	0.0281285	0.0189333	SOX4/XBP1/ITGA4/RUNX1	4
Leukemic_S5	CellType	GAUTAM_EYE_IRIS_CILIARY_BODY_ACTIVATED_T_CELLS	3/47	128/24283	0.00195833	0.0282479	0.0190136	ZFAS1/SPN/UBB	3
Leukemic_S5	GOBP	NEUROEPITHELIAL_CELL_DIFFERENTIATION	2/47	34/24283	0.00197735	0.0282479	0.0190136	SOX4/GATA2	2
Leukemic_S5	GOBP	POSITIVE_REGULATION_OF_T_CELL_MIGRATION	2/47	34/24283	0.00197735	0.0282479	0.0190136	SPN/ITGA4	2
Leukemic_S5	CellType	TRAVAGLINI_LUNG_NATURAL_KILLER_T_CELL	2/47	34/24283	0.00197735	0.0282479	0.0190136	CD69/HOPX	2
Leukemic_S5	GOBP	MYOTUBE_DIFFERENTIATION	3/47	129/24283	0.00200225	0.0283784	0.0191015	XBP1/MEF2C/SMYD3	3
Leukemic_S5	GOBP	POSITIVE_REGULATION_OF_LYMPHOCYTE_DIFFERENTIATION	3/47	130/24283	0.00204679	0.028783	0.0193738	SOX4/XBP1/RUNX1	3
Leukemic_S5	CellType	DURANTE_ADULT_OLFACTORY_NEUROEPITHELIUM_B_CELLS	2/47	35/24283	0.00209461	0.0292271	0.0196727	CD52/CD69	2
Leukemic_S5	GOBP	GLANDULAR_EPITHELIAL_CELL_DEVELOPMENT	2/47	36/24283	0.00221509	0.0306223	0.0206118	CDK6/GATA2	2
Leukemic_S5	GOBP	NEGATIVE_REGULATION_OF_CELL_DEVELOPMENT	4/47	285/24283	0.00222862	0.0306223	0.0206118	CDK6/BCL11A/GATA2/RUNX1	4
Leukemic_S5	GOBP	NEGATIVE_REGULATION_OF_ENDOTHELIAL_CELL_APOPTOTIC_PROCESS	2/47	37/24283	0.00233879	0.0316528	0.0213055	ANGPT1/GATA2	2
Leukemic_S5	GOMF	MIRNA_BINDING	2/47	37/24283	0.00233879	0.0316528	0.0213055	SOX4/HNRNPA1	2
Leukemic_S5	GOBP	ENDOCRINE_SYSTEM_DEVELOPMENT	3/47	137/24283	0.00237586	0.0316781	0.0213225	CDK6/SOX4/GATA2	3
Leukemic_S5	CellType	LAKE_ADULT_KIDNEY_C22_ENDOTHELIAL_CELLS_GLOMERULAR_CAPILLARIES	3/47	137/24283	0.00237586	0.0316781	0.0213225	MACF1/SMYD3/TCF4	3
Leukemic_S5	GOBP	POSITIVE_REGULATION_OF_PROTEIN_MODIFICATION_BY_SMALL_PROTEIN_CONJUGATION_OR_REMOVAL	3/47	138/24283	0.00242538	0.0317016	0.0213384	ANGPT1/UBB/SKP1	3
Leukemic_S5	GOBP	NEGATIVE_REGULATION_OF_IMMUNE_SYSTEM_PROCESS	5/47	487/24283	0.00243681	0.0317016	0.0213384	CDK6/ANGPT1/SPN/GATA2/RUNX1	5
Leukemic_S5	GOBP	MATURE_B_CELL_DIFFERENTIATION	2/47	38/24283	0.00246568	0.0317016	0.0213384	ITM2A/XBP1	2
Leukemic_S5	GOBP	REGULATION_OF_MEGAKARYOCYTE_DIFFERENTIATION	2/47	38/24283	0.00246568	0.0317016	0.0213384	GATA2/MEF2C	2
Leukemic_S5	CellType	LAKE_ADULT_KIDNEY_C25_ENDOTHELIAL_CELLS_UNASSIGNED	2/47	38/24283	0.00246568	0.0317016	0.0213384	TPM4/TCF4	2
Leukemic_S5	CellType	HE_LIM_SUN_FETAL_LUNG_C0_MESENCHYMAL_1_CELL	4/47	294/24283	0.00249363	0.0318335	0.0214271	ITM2A/SLC38A1/BCL11A/SMYD3	4
Leukemic_S5	GOBP	REGULATION_OF_EPITHELIAL_CELL_MIGRATION	4/47	296/24283	0.00255534	0.0322223	0.0216888	ANGPT1/GATA2/MEF2C/MACF1	4
Leukemic_S5	GOBP	REGULATION_OF_CELL_CELL_ADHESION	5/47	493/24283	0.00256909	0.0322223	0.0216888	SOX4/SPN/XBP1/ITGA4/RUNX1	5
Leukemic_S5	GOBP	POSITIVE_REGULATION_OF_TRANSLATION	3/47	141/24283	0.00257778	0.0322223	0.0216888	SOX4/EEF2/EIF3E	3
Leukemic_S5	GOBP	GRANULOCYTE_DIFFERENTIATION	2/47	39/24283	0.00259577	0.0322233	0.0216895	GATA2/RUNX1	2
Leukemic_S5	GOBP	STRIATED_MUSCLE_CELL_DIFFERENTIATION	4/47	298/24283	0.00261809	0.0322778	0.0217262	XBP1/MEF2C/HOPX/SMYD3	4
Leukemic_S5	GOBP	EPITHELIAL_CELL_APOPTOTIC_PROCESS	3/47	143/24283	0.0026826	0.0328482	0.0221101	ANGPT1/GATA2/ITGA4	3
Leukemic_S5	GOBP	AMEBOIDAL_TYPE_CELL_MIGRATION	5/47	499/24283	0.00270654	0.0329174	0.0221567	ANGPT1/GATA2/MEF2C/MACF1/ITGA4	5
Leukemic_S5	GOBP	REGULATION_OF_HEMATOPOIETIC_PROGENITOR_CELL_DIFFERENTIATION	2/47	40/24283	0.00272903	0.0329612	0.0221862	CDK6/GATA2	2
Leukemic_S5	GOBP	CELL_ACTIVATION_INVOLVED_IN_IMMUNE_RESPONSE	4/47	302/24283	0.00274677	0.0329612	0.0221862	SPN/ITM2A/XBP1/GATA2	4
Leukemic_S5	CellType	AIZARANI_LIVER_C9_LSECS_1	4/47	304/24283	0.00281271	0.0333084	0.0224199	TPM4/MEF2C/MACF1/TCF4	4
Leukemic_S5	CellType	HAY_BONE_MARROW_PRO_B	4/47	304/24283	0.00281271	0.0333084	0.0224199	TFDP2/MSI2/HNRNPA1/UBB	4
Leukemic_S5	CellType	CUI_DEVELOPING_HEART_CORONARY_VASCULAR_ENDOTHELIAL_CELL	2/47	41/24283	0.00286545	0.033442	0.0225098	MEF2C/TCF4	2
Leukemic_S5	GOBP	POSITIVE_REGULATION_OF_LYMPHOCYTE_MIGRATION	2/47	41/24283	0.00286545	0.033442	0.0225098	SPN/ITGA4	2
Leukemic_S5	CellType	FAN_OVARY_CL14_MATURE_SMOOTH_MUSCLE_CELL	4/47	306/24283	0.00287973	0.033442	0.0225098	TPM4/CD164/UBB/MEF2C	4
Leukemic_S5	CellType	FAN_EMBRYONIC_CTX_BIG_GROUPS_BRAIN_IMMUNE	3/47	148/24283	0.00295608	0.0341087	0.0229585	CD52/CD69/SELL	3
Leukemic_S5	GOBP	LACTATION	2/47	42/24283	0.00300502	0.0342344	0.0230432	XBP1/SOCS2	2
Leukemic_S5	CellType	TRAVAGLINI_LUNG_CAPILLARY_AEROCYTE_CELL	2/47	42/24283	0.00300502	0.0342344	0.0230432	UBB/HOPX	2
Leukemic_S5	GOBP	NEGATIVE_REGULATION_OF_CELL_ADHESION	4/47	312/24283	0.00308736	0.0349512	0.0235257	ANGPT1/CD164/SPN/RUNX1	4
Leukemic_S5	GOBP	FOREBRAIN_NEURON_DIFFERENTIATION	2/47	43/24283	0.00314773	0.035192	0.0236877	UBB/GATA2	2
Leukemic_S5	GOBP	POSITIVE_REGULATION_OF_MYOBLAST_DIFFERENTIATION	2/47	43/24283	0.00314773	0.035192	0.0236877	SOX4/MEF2C	2
Leukemic_S5	CellType	LAKE_ADULT_KIDNEY_C24_ENDOTHELIAL_CELLS_AEA_AND_DVR	3/47	152/24283	0.0031868	0.0354089	0.0238337	MEF2C/MACF1/TCF4	3
Leukemic_S5	GOBP	CELL_FATE_DETERMINATION	2/47	44/24283	0.00329357	0.0363707	0.0244811	GATA2/MEF2C	2
Leukemic_S5	CellType	CUI_DEVELOPING_HEART_C9_B_T_CELL	3/47	155/24283	0.00336691	0.0369539	0.0248736	CD52/CD69/SELL	3
Leukemic_S5	GOBP	POSITIVE_REGULATION_OF_CELL_CELL_ADHESION	4/47	321/24283	0.00341769	0.0371744	0.0250221	SOX4/XBP1/ITGA4/RUNX1	4
Leukemic_S5	CellType	CUI_DEVELOPING_HEART_C7_MAST_CELL	3/47	156/24283	0.0034283	0.0371744	0.0250221	CD69/XBP1/GATA2	3
Leukemic_S5	GOBP	POSITIVE_REGULATION_OF_LYMPHOCYTE_ACTIVATION	4/47	327/24283	0.00365085	0.0393505	0.0264868	SOX4/XBP1/MEF2C/RUNX1	4
Leukemic_S5	GOBP	ENDOCRINE_PANCREAS_DEVELOPMENT	2/47	47/24283	0.00374973	0.0399379	0.0268822	CDK6/SOX4	2
Leukemic_S5	GOBP	VENTRAL_SPINAL_CORD_DEVELOPMENT	2/47	47/24283	0.00374973	0.0399379	0.0268822	SOX4/GATA2	2
Leukemic_S5	CellType	AIZARANI_LIVER_C3_NK_NKT_CELLS_2	3/47	162/24283	0.00381112	0.0401171	0.0270028	CD52/CD69/SLC38A1	3
Leukemic_S5	GOBP	REGULATION_OF_MUSCLE_CELL_DIFFERENTIATION	3/47	162/24283	0.00381112	0.0401171	0.0270028	XBP1/MEF2C/HOPX	3
Leukemic_S5	GOBP	REGULATION_OF_ERYTHROCYTE_DIFFERENTIATION	2/47	48/24283	0.00390795	0.0405698	0.0273075	CDK6/GATA2	2
Leukemic_S5	GOBP	REGULATION_OF_T_CELL_MIGRATION	2/47	48/24283	0.00390795	0.0405698	0.0273075	SPN/ITGA4	2
Leukemic_S5	GOMF	CADHERIN_BINDING	4/47	334/24283	0.00393629	0.0405698	0.0273075	EEF2/RSL1D1/EIF3E/MACF1	4
Leukemic_S5	CellType	DESCARTES_FETAL_INTESTINE_LYMPHOID_CELLS	3/47	164/24283	0.00394429	0.0405698	0.0273075	SPINK2/CD52/CD69	3
Leukemic_S5	GOBP	POSITIVE_REGULATION_OF_DEVELOPMENTAL_GROWTH	3/47	165/24283	0.00401192	0.041031	0.027618	MEF2C/HOPX/MACF1	3
Leukemic_S5	GOBP	CELLULAR_RESPONSE_TO_GLUCOSE_STARVATION	2/47	49/24283	0.00406924	0.0411496	0.0276978	HNRNPA1/XBP1	2
Leukemic_S5	GOBP	REGULATION_OF_CARDIAC_MUSCLE_CELL_PROLIFERATION	2/47	49/24283	0.00406924	0.0411496	0.0276978	MEF2C/RUNX1	2
Leukemic_S5	GOBP	BLOOD_VESSEL_REMODELING	2/47	50/24283	0.00423359	0.042102	0.0283388	NPR3/MEF2C	2
Leukemic_S5	GOBP	COLUMNAR_CUBOIDAL_EPITHELIAL_CELL_DEVELOPMENT	2/47	50/24283	0.00423359	0.042102	0.0283388	CDK6/GATA2	2
Leukemic_S5	GOCC	CYCLIN_DEPENDENT_PROTEIN_KINASE_HOLOENZYME_COMPLEX	2/47	50/24283	0.00423359	0.042102	0.0283388	CDK6/CCND2	2
Leukemic_S5	GOBP	POSITIVE_REGULATION_OF_AMIDE_METABOLIC_PROCESS	3/47	169/24283	0.00428954	0.042424	0.0285556	SOX4/EEF2/EIF3E	3
Leukemic_S5	GOMF	PROTEIN_HETERODIMERIZATION_ACTIVITY	4/47	343/24283	0.00432511	0.042542	0.028635	TPM4/XBP1/MEF2C/TCF4	4
Leukemic_S5	GOBP	CELL_DIFFERENTIATION_IN_SPINAL_CORD	2/47	51/24283	0.00440098	0.0428203	0.0288223	SOX4/GATA2	2
Leukemic_S5	GOMF	REGULATORY_RNA_BINDING	2/47	51/24283	0.00440098	0.0428203	0.0288223	SOX4/HNRNPA1	2
Leukemic_S5	CellType	LAKE_ADULT_KIDNEY_C15_CONNECTING_TUBULE	3/47	171/24283	0.00443262	0.0428568	0.0288469	CDK6/MAN1A1/SMYD3	3
Leukemic_S5	GOBP	NEURON_PROJECTION_EXTENSION	3/47	172/24283	0.00450524	0.0428568	0.0288469	BCL11A/MACF1/ITGA4	3
Leukemic_S5	GOMF	RNA_POLYMERASE_II_SPECIFIC_DNA_BINDING_TRANSCRIPTION_FACTOR_BINDING	4/47	348/24283	0.00455197	0.0428568	0.0288469	FLT3/NRIP1/GATA2/MEF2C	4
Leukemic_S5	GOBP	ADIPOSE_TISSUE_DEVELOPMENT	2/47	52/24283	0.00457139	0.0428568	0.0288469	UBB/XBP1	2
Leukemic_S5	GOBP	FOREBRAIN_GENERATION_OF_NEURONS	2/47	52/24283	0.00457139	0.0428568	0.0288469	UBB/GATA2	2
Leukemic_S5	GOBP	HETEROPHILIC_CELL_CELL_ADHESION_VIA_PLASMA_MEMBRANE_CELL_ADHESION_MOLECULES	2/47	52/24283	0.00457139	0.0428568	0.0288469	CD164/SELL	2
Leukemic_S5	GOBP	NEGATIVE_REGULATION_OF_MYELOID_LEUKOCYTE_DIFFERENTIATION	2/47	52/24283	0.00457139	0.0428568	0.0288469	CDK6/GATA2	2
Leukemic_S5	GOBP	LEUKOCYTE_PROLIFERATION	4/47	349/24283	0.00459829	0.0428856	0.0288663	SPN/FLT3/NPR3/MEF2C	4
Leukemic_S5	GOBP	SIGNAL_TRANSDUCTION_BY_P53_CLASS_MEDIATOR	3/47	174/24283	0.00465264	0.0429474	0.0289079	SOX4/UBB/HINT1	3
Leukemic_S5	CellType	HE_LIM_SUN_FETAL_LUNG_C0_MESENCHYMAL_3_CELL	3/47	174/24283	0.00465264	0.0429474	0.0289079	ITM2A/SLC38A1/BCL11A	3
Leukemic_S5	CellType	GAO_ESOPHAGUS_25W_C3_FGFR1LOW_EPITHELIAL_CELLS	2/47	53/24283	0.00474483	0.0433538	0.0291814	CD52/CD69	2
Leukemic_S5	GOBP	POSITIVE_REGULATION_OF_STRIATED_MUSCLE_CELL_DIFFERENTIATION	2/47	53/24283	0.00474483	0.0433538	0.0291814	MEF2C/HOPX	2
Leukemic_S5	GOBP	INOSITOL_LIPID_MEDIATED_SIGNALING	3/47	176/24283	0.00480293	0.043663	0.0293895	ANGPT1/FLT3/NPR3	3
Leukemic_S5	GOBP	CENTRAL_NERVOUS_SYSTEM_NEURON_DIFFERENTIATION	3/47	177/24283	0.00487917	0.0440711	0.0296642	SOX4/UBB/GATA2	3
Leukemic_S5	GOBP	CELLULAR_RESPONSE_TO_GLUCOCORTICOID_STIMULUS	2/47	54/24283	0.00492128	0.0440711	0.0296642	FLT3/SMYD3	2
Leukemic_S5	GOBP	VASCULAR_ENDOTHELIAL_CELL_PROLIFERATION	2/47	54/24283	0.00492128	0.0440711	0.0296642	MEF2C/ITGA4	2
Leukemic_S5	GOBP	CELL_SUBSTRATE_ADHESION	4/47	359/24283	0.00507911	0.0448883	0.0302143	CDK6/ANGPT1/MACF1/ITGA4	4
Leukemic_S5	GOBP	REGULATION_OF_CELLULAR_SENESCENCE	2/47	55/24283	0.00510072	0.0448883	0.0302143	CDK6/RSL1D1	2
Leukemic_S5	GOBP	BLOOD_VESSEL_ENDOTHELIAL_CELL_MIGRATION	3/47	180/24283	0.00511228	0.0448883	0.0302143	ANGPT1/GATA2/MEF2C	3
Leukemic_S5	GOBP	REGULATION_OF_T_CELL_DIFFERENTIATION	3/47	180/24283	0.00511228	0.0448883	0.0302143	SOX4/XBP1/RUNX1	3
Leukemic_S5	CellType	LAKE_ADULT_KIDNEY_C6_PROXIMAL_TUBULE_EPITHELIAL_CELLS_FIBRINOGEN_POS_S3	3/47	181/24283	0.00519145	0.0453622	0.0305333	HINT1/MACF1/C6orf62	3
Leukemic_S5	GOBP	TISSUE_REMODELING	3/47	182/24283	0.00527136	0.0456176	0.0307052	NPR3/MEF2C/RUNX1	3
Leukemic_S5	CellType	HE_LIM_SUN_FETAL_LUNG_C4_ILCP_CELL	3/47	182/24283	0.00527136	0.0456176	0.0307052	SPINK2/NRIP1/MAN1A1	3
Leukemic_S5	GOBP	RESPONSE_TO_ISCHEMIA	2/47	57/24283	0.00546853	0.0470521	0.0316707	NPR3/MEF2C	2
Leukemic_S5	CellType	AIZARANI_LIVER_C24_EPCAM_POS_BILE_DUCT_CELLS_3	3/47	185/24283	0.00551555	0.0470521	0.0316707	SOX4/TPM4/MSI2	3
Leukemic_S5	GOBP	POSITIVE_REGULATION_OF_VASCULATURE_DEVELOPMENT	3/47	185/24283	0.00551555	0.0470521	0.0316707	XBP1/GATA2/RUNX1	3
Leukemic_S5	GOBP	REGULATION_OF_BINDING	4/47	369/24283	0.00559269	0.0473107	0.0318448	ANGPT1/EIF3E/HOPX/ITGA4	4
Leukemic_S5	GOBP	POSITIVE_REGULATION_OF_HEMOPOIESIS	3/47	186/24283	0.00559843	0.0473107	0.0318448	SOX4/XBP1/RUNX1	3
Leukemic_S5	CellType	TRAVAGLINI_LUNG_BASAL_CELL	3/47	188/24283	0.00576645	0.0485028	0.0326472	HNRNPA1/CCND2/TCF4	3
Leukemic_S5	GOBP	TRANSLATIONAL_ELONGATION	2/47	59/24283	0.00584819	0.0489616	0.032956	EEF1B2/EEF2	2
Leukemic_S5	GOBP	REGULATION_OF_T_CELL_ACTIVATION	4/47	377/24283	0.00602781	0.0498916	0.033582	SOX4/SPN/XBP1/RUNX1	4
Leukemic_S5	CellType	BUSSLINGER_GASTRIC_PREZYMOGENIC_CELLS	2/47	60/24283	0.00604243	0.0498916	0.033582	SOX4/TTC3	2
Leukemic_S5	GOBP	HEART_VALVE_MORPHOGENESIS	2/47	60/24283	0.00604243	0.0498916	0.033582	SOX4/MEF2C	2
Leukemic_S6	CellType	HE_LIM_SUN_FETAL_LUNG_C2_PLATELET_CELL	17/48	384/24283	4.61324e-19	8.03165e-16	5.53103e-16	GATA2/PRKAR2B/PDZD8/LAT/PTGS1/ABCC4/SMIM1/STAM/CXCL3/TSC22D1/LTBP1/PDLIM1/ACSM3/C2orf88/ZMYND8/MSI2/NT5C3A	17
Leukemic_S6	CellType	DESCARTES_FETAL_LUNG_MEGAKARYOCYTES	13/48	179/24283	1.88054e-17	1.63701e-14	1.12733e-14	PLEK/CD84/PRKAR2B/LAT/HBD/CXCL3/LTBP1/RGS18/ITGA2B/RAP1B/MPP1/C2orf88/NT5C3A	13
Leukemic_S6	CellType	ZHENG_CORD_BLOOD_C4_PUTATIVE_EARLY_ERYTHROID_COMMITMENT	11/48	97/24283	4.60496e-17	2.25456e-14	1.55262e-14	SLC40A1/GATA2/CD84/PDZD8/TESPA1/MPP1/JUN/ZMYND8/ZBTB16/PSTPIP2/RNF130	11
Leukemic_S6	CellType	ZHENG_CORD_BLOOD_C1_PUTATIVE_MEGAKARYOCYTE_PROGENITOR	11/48	98/24283	5.17993e-17	2.25456e-14	1.55262e-14	PLEK/PRKAR2B/ABCC4/HBD/CXCL3/LTBP1/RGS18/PDLIM1/ITGA2B/C2orf88/TPM1	11
Leukemic_S6	CellType	ZHENG_CORD_BLOOD_C3_MEGAKARYOCYTE_ERYTHROID_PROGENITOR	11/48	100/24283	6.52933e-17	2.27351e-14	1.56567e-14	SLC40A1/SOX4/GATA2/CNRIP1/PRKAR2B/PDZD8/STAM/ITGA2B/ACSM3/GLUL/PSTPIP2	11
Leukemic_S6	CellType	DESCARTES_MAIN_FETAL_MEGAKARYOCYTES	13/48	210/24283	1.53852e-16	4.46427e-14	3.07434e-14	PLEK/FCER1A/PRKAR2B/LAT/PTGS1/ABCC4/HBD/LTBP1/RGS18/ITGA2B/RAP1B/PSTPIP2/NT5C3A	13
Leukemic_S6	CellType	DESCARTES_FETAL_ADRENAL_MEGAKARYOCYTES	11/48	115/24283	3.21195e-16	7.98857e-14	5.50137e-14	PLEK/FCER1A/LAT/PTGS1/HBD/CXCL3/LTBP1/RGS18/PDLIM1/ITGA2B/CXCL2	11
Leukemic_S6	CellType	DESCARTES_FETAL_LIVER_MEGAKARYOCYTES	11/48	162/24283	1.50906e-14	3.28409e-12	2.2616e-12	PLEK/FCER1A/PRKAR2B/LAT/HBD/CXCL3/LTBP1/RGS18/ITGA2B/RAP1B/CXCL2	11
Leukemic_S6	CellType	ZHENG_CORD_BLOOD_C2_PUTATIVE_BASOPHIL_EOSINOPHIL_MAST_CELL_PROGENITOR	9/48	96/24283	2.37304e-13	4.59052e-11	3.16128e-11	SLC40A1/SOX4/GATA2/CNRIP1/PLEK/SMIM1/STAM/MALAT1/GLUL	9
Leukemic_S6	CellType	CUI_DEVELOPING_HEART_C7_MAST_CELL	10/48	156/24283	4.74546e-13	8.26184e-11	5.68955e-11	GATA2/CNRIP1/PLEK/CD84/LAT/PTGS1/TESPA1/GLUL/MPP1/RNF130	10
Leukemic_S6	CellType	TRAVAGLINI_LUNG_BASOPHIL_MAST_1_CELL	11/48	276/24283	5.21772e-12	8.25823e-10	5.68707e-10	SOX4/GATA2/CNRIP1/FCER1A/PTGS1/TSC22D1/TESPA1/GLUL/MPP1/JUN/RNF130	11
Leukemic_S6	CellType	DESCARTES_FETAL_CEREBRUM_MEGAKARYOCYTES	12/48	428/24283	3.02873e-11	4.39419e-09	3.02608e-09	PLEK/PRKAR2B/LAT/CXCL3/LTBP1/RGS18/ITGA2B/TESPA1/RAP1B/C2orf88/PSTPIP2/NT5C3A	12
Leukemic_S6	CellType	DESCARTES_FETAL_SPLEEN_MEGAKARYOCYTES	8/48	114/24283	5.93517e-11	7.94857e-09	5.47382e-09	PLEK/PRKAR2B/LAT/LTBP1/RGS18/ITGA2B/RAP1B/C2orf88	8
Leukemic_S6	CellType	DESCARTES_FETAL_PLACENTA_MEGAKARYOCYTES	9/48	201/24283	1.93385e-10	2.40488e-08	1.65613e-08	PRKAR2B/PTGS1/ABCC4/RGS18/ITGA2B/RAP1B/ZMYND8/PSTPIP2/NT5C3A	9
Leukemic_S6	CellType	DESCARTES_FETAL_HEART_MEGAKARYOCYTES	7/48	111/24283	2.17226e-09	2.52128e-07	1.73629e-07	PLEK/HBD/RGS18/ITGA2B/MPP1/PSTPIP2/NT5C3A	7
Leukemic_S6	CellType	DESCARTES_FETAL_MUSCLE_MEGAKARYOCYTES	8/48	240/24283	2.17427e-08	2.36587e-06	1.62927e-06	PLEK/CD84/PRKAR2B/PTGS1/LTBP1/RGS18/ITGA2B/RAP1B	8
Leukemic_S6	CellType	AIZARANI_LIVER_C2_KUPFFER_CELLS_1	7/48	200/24283	1.28028e-07	1.23832e-05	8.52774e-06	PLEK/FCER1A/CD84/IL1B/CXCL8/PSTPIP2/RNF130	7
Leukemic_S6	HALLMARK	TNFA_SIGNALING_VIA_NFKB	7/48	200/24283	1.28028e-07	1.23832e-05	8.52774e-06	PLEK/CXCL3/TSC22D1/IL1B/PDLIM5/JUN/CXCL2	7
Leukemic_S6	CellType	HAY_BONE_MARROW_CD34_POS_MKP	5/48	63/24283	1.57078e-07	1.43933e-05	9.91202e-06	GATA2/PLEK/LTBP1/ITGA2B/TPM1	5
Leukemic_S6	CellType	HE_LIM_SUN_FETAL_LUNG_C4_ILC2_CELL	6/48	150/24283	4.97844e-07	4.33374e-05	2.98445e-05	CD84/RGS18/PDLIM5/PSTPIP2/RNF130/MSI2	6
Leukemic_S6	CellType	BUSSLINGER_DUODENAL_TUFT_CELLS	5/48	81/24283	5.57567e-07	4.62249e-05	3.1833e-05	SOX4/MARCKSL1/PTGS1/PSTPIP2/TPM1	5
Leukemic_S6	CellType	FAN_OVARY_CL3_MATURE_CUMULUS_GRANULOSA_CELL_1	7/48	254/24283	6.44234e-07	5.09823e-05	3.51092e-05	SOX4/MARCKSL1/PRKAR2B/KCNQ1OT1/MALAT1/ACSM3/MSI2	7
Leukemic_S6	CellType	HAY_BONE_MARROW_PLATELET	7/48	272/24283	1.01861e-06	7.71046e-05	5.30984e-05	PTGS1/TSC22D1/RGS18/RAP1B/C2orf88/PSTPIP2/NT5C3A	7
Leukemic_S6	CellType	HAY_BONE_MARROW_CD34_POS_ERP_EARLY	3/48	11/24283	1.18276e-06	8.26709e-05	5.69317e-05	SLC40A1/PDZD8/ATF7IP2	3
Leukemic_S6	CellType	AIZARANI_LIVER_C25_KUPFFER_CELLS_4	6/48	174/24283	1.18712e-06	8.26709e-05	5.69317e-05	PLEK/FCER1A/CXCL3/IL1B/CXCL8/PSTPIP2	6
Leukemic_S6	GOBP	NEUTROPHIL_CHEMOTAXIS	5/48	106/24283	2.12544e-06	0.000139793	9.62689e-05	CXCL3/IL1B/MPP1/CXCL8/CXCL2	5
Leukemic_S6	CellType	CUI_DEVELOPING_HEART_VASCULAR_ENDOTHELIAL_CELL	6/48	193/24283	2.16795e-06	0.000139793	9.62689e-05	GATA2/PTGS1/CXCL3/TSC22D1/JUN/CXCL2	6
Leukemic_S6	CellType	TRAVAGLINI_LUNG_MACROPHAGE_CELL	6/48	201/24283	2.74215e-06	0.000170503	0.000117418	CXCL3/IL1B/PDLIM1/GLUL/CXCL8/CXCL2	6
Leukemic_S6	CellType	BUSSLINGER_GASTRIC_CHIEF_CELLS	4/48	56/24283	4.57587e-06	0.00027471	0.00018918	SOX4/TSC22D1/GLUL/JUN	4
Leukemic_S6	GOBP	NEUTROPHIL_MIGRATION	5/48	128/24283	5.37155e-06	0.000288936	0.000198977	CXCL3/IL1B/MPP1/CXCL8/CXCL2	5
Leukemic_S6	CellType	AIZARANI_LIVER_C6_KUPFFER_CELLS_2	6/48	228/24283	5.66258e-06	0.000288936	0.000198977	SLC40A1/PLEK/CD84/IL1B/GLUL/MPP1	6
Leukemic_S6	GOMF	CXCR_CHEMOKINE_RECEPTOR_BINDING	3/48	18/24283	5.79263e-06	0.000288936	0.000198977	CXCL3/CXCL8/CXCL2	3
Leukemic_S6	GOBP	GRANULOCYTE_CHEMOTAXIS	5/48	130/24283	5.79454e-06	0.000288936	0.000198977	CXCL3/IL1B/MPP1/CXCL8/CXCL2	5
Leukemic_S6	GOBP	REGULATED_EXOCYTOSIS	6/48	229/24283	5.80631e-06	0.000288936	0.000198977	GATA2/PLEK/CD84/LAT/ABCC4/RAP1B	6
Leukemic_S6	GOBP	EXOCYTOSIS	7/48	354/24283	5.80859e-06	0.000288936	0.000198977	GATA2/PLEK/CD84/LAT/ABCC4/STAM/RAP1B	7
Leukemic_S6	GOBP	GRANULOCYTE_MIGRATION	5/48	156/24283	1.4059e-05	0.000679909	0.000468222	CXCL3/IL1B/MPP1/CXCL8/CXCL2	5
Leukemic_S6	GOBP	FATTY_ACID_BIOSYNTHETIC_PROCESS	5/48	161/24283	1.63734e-05	0.000770435	0.000530563	PTGS1/HACD1/IL1B/ACSM3/FADS1	5
Leukemic_S6	CellType	ZHONG_PFC_MAJOR_TYPES_MICROGLIA	7/48	438/24283	2.30235e-05	0.00105484	0.00072642	PLEK/CD84/PTGS1/GLUL/MPP1/JUN/RNF130	7
Leukemic_S6	CellType	FAN_OVARY_CL11_MURAL_GRANULOSA_CELL	7/48	444/24283	2.51157e-05	0.00111188	0.000765698	SOX4/PRKAR2B/KCNQ1OT1/PDLIM1/ACSM3/PDLIM5/MSI2	7
Leukemic_S6	CellType	DURANTE_ADULT_OLFACTORY_NEUROEPITHELIUM_RESPIRATORY_SECRETORY_CELLS	3/48	29/24283	2.55457e-05	0.00111188	0.000765698	CXCL3/CXCL8/CXCL2	3
Leukemic_S6	CellType	FAN_OVARY_CL13_MONOCYTE_MACROPHAGE	7/48	458/24283	3.0614e-05	0.00128928	0.000887868	PLEK/FCER1A/RAP1B/MPP1/CXCL8/RNF130/CXCL2	7
Leukemic_S6	CellType	AIZARANI_LIVER_C39_EPCAM_POS_BILE_DUCT_CELLS_4	5/48	184/24283	3.11026e-05	0.00128928	0.000887868	SOX4/CXCL3/PDLIM1/CXCL8/TPM1	5
Leukemic_S6	GOBP	POSITIVE_REGULATION_OF_SECRETION	6/48	317/24283	3.6516e-05	0.00147847	0.00101816	SOX4/GATA2/KCNQ1OT1/STAM/IL1B/GLUL	6
Leukemic_S6	CellType	GAO_LARGE_INTESTINE_24W_C11_PANETH_LIKE_CELL	6/48	324/24283	4.12412e-05	0.00163184	0.00112377	PLEK/CD84/CXCL3/IL1B/CXCL8/CXCL2	6
Leukemic_S6	GOBP	ORGANIC_ACID_BIOSYNTHETIC_PROCESS	6/48	332/24283	4.72301e-05	0.00180376	0.00124217	PTGS1/HACD1/IL1B/ACSM3/FADS1/GLUL	6
Leukemic_S6	HALLMARK	ANDROGEN_RESPONSE	4/48	101/24283	4.76583e-05	0.00180376	0.00124217	ABCC4/TSC22D1/FADS1/PDLIM5	4
Leukemic_S6	GOCC	ACTIN_FILAMENT	4/48	105/24283	5.54756e-05	0.00205496	0.00141516	PDLIM1/PDLIM5/PSTPIP2/TPM1	4
Leukemic_S6	GOBP	MONOCARBOXYLIC_ACID_BIOSYNTHETIC_PROCESS	5/48	220/24283	7.27259e-05	0.00258712	0.00178163	PTGS1/HACD1/IL1B/ACSM3/FADS1	5
Leukemic_S6	CellType	HE_LIM_SUN_FETAL_LUNG_C2_BASOPHIL_CELL	4/48	113/24283	7.38632e-05	0.00258712	0.00178163	GATA2/LAT/ITGA2B/TESPA1	4
Leukemic_S6	CellType	AIZARANI_LIVER_C23_KUPFFER_CELLS_3	5/48	221/24283	7.42998e-05	0.00258712	0.00178163	PLEK/IL1B/MPP1/CXCL8/RNF130	5
Leukemic_S6	CellType	HE_LIM_SUN_FETAL_LUNG_C3_PRIMITIVE_ERYTHROCYTE	4/48	114/24283	7.64385e-05	0.0026094	0.00179697	PTGS1/SMIM1/ACSM3/C2orf88	4
Leukemic_S6	CellType	DURANTE_ADULT_OLFACTORY_NEUROEPITHELIUM_DENDRITIC_CELLS	4/48	117/24283	8.4557e-05	0.00283103	0.0019496	PLEK/IL1B/CXCL8/CXCL2	4
Leukemic_S6	CellType	FAN_EMBRYONIC_CTX_BIG_GROUPS_MICROGLIA	6/48	371/24283	8.72082e-05	0.00286471	0.00197279	PLEK/CD84/PTGS1/GLUL/JUN/RNF130	6
Leukemic_S6	GOBP	PROTEIN_LOCALIZATION_TO_EXTRACELLULAR_REGION	6/48	382/24283	0.000102355	0.00329999	0.00227256	SOX4/PLEK/KCNQ1OT1/LTBP1/IL1B/GLUL	6
Leukemic_S6	CellType	AIZARANI_LIVER_C32_MVECS_3	4/48	125/24283	0.000109264	0.00341789	0.00235375	PTGS1/TSC22D1/PDLIM1/ZMYND8	4
Leukemic_S6	GOBP	LEUKOCYTE_CHEMOTAXIS	5/48	241/24283	0.000111676	0.00341789	0.00235375	CXCL3/IL1B/MPP1/CXCL8/CXCL2	5
Leukemic_S6	GOBP	MYELOID_LEUKOCYTE_ACTIVATION	5/48	242/24283	0.000113864	0.00341789	0.00235375	GATA2/CD84/LAT/JUN/CXCL8	5
Leukemic_S6	GOBP	MYELOID_LEUKOCYTE_MIGRATION	5/48	242/24283	0.000113864	0.00341789	0.00235375	CXCL3/IL1B/MPP1/CXCL8/CXCL2	5
Leukemic_S6	GOMF	CHEMOKINE_ACTIVITY	3/48	48/24283	0.000117772	0.00345905	0.00238209	CXCL3/CXCL8/CXCL2	3
Leukemic_S6	GOBP	FATTY_ACID_METABOLIC_PROCESS	6/48	394/24283	0.000121196	0.00345905	0.00238209	PRKAR2B/PTGS1/HACD1/IL1B/ACSM3/FADS1	6
Leukemic_S6	GOBP	POSITIVE_REGULATION_OF_CELL_ACTIVATION	6/48	394/24283	0.000121196	0.00345905	0.00238209	SOX4/GATA2/PLEK/IL1B/TESPA1/ZBTB16	6
Leukemic_S6	CellType	TRAVAGLINI_LUNG_ARTERY_CELL	4/48	131/24283	0.000130956	0.00367733	0.00253241	SOX4/LTBP1/GLUL/CXCL2	4
Leukemic_S6	GOBP	UNSATURATED_FATTY_ACID_BIOSYNTHETIC_PROCESS	3/48	52/24283	0.00014965	0.00413558	0.00284798	PTGS1/IL1B/FADS1	3
Leukemic_S6	GOBP	POSITIVE_REGULATION_OF_INTEGRIN_ACTIVATION	2/48	11/24283	0.000208055	0.00565974	0.00389761	PLEK/RAP1B	2
Leukemic_S6	GOBP	MAST_CELL_MEDIATED_IMMUNITY	3/48	60/24283	0.000229165	0.00604509	0.00416298	GATA2/CD84/LAT	3
Leukemic_S6	GOBP	POSITIVE_REGULATION_OF_MIRNA_METABOLIC_PROCESS	3/48	60/24283	0.000229165	0.00604509	0.00416298	GATA2/KCNQ1OT1/JUN	3
Leukemic_S6	GOBP	ICOSANOID_BIOSYNTHETIC_PROCESS	3/48	61/24283	0.000240684	0.0062542	0.00430698	PTGS1/IL1B/FADS1	3
Leukemic_S6	CellType	HU_FETAL_RETINA_AMACRINE	3/48	64/24283	0.000277473	0.00710413	0.00489229	SOX4/MARCKSL1/MIR181A1HG	3
Leukemic_S6	CellType	FAN_OVARY_CL6_PUTATIVE_EARLY_ATRETIC_FOLLICLE_THECAL_CELL_2	5/48	300/24283	0.000308541	0.00778507	0.00536123	SLC40A1/KCNQ1OT1/GLUL/JUN/TPM1	5
Leukemic_S6	GOBP	HOMEOSTASIS_OF_NUMBER_OF_CELLS	5/48	305/24283	0.000332849	0.00827844	0.00570098	SLC40A1/SOX4/GATA2/LAT/RRN3	5
Leukemic_S6	CellType	BUSSLINGER_DUODENAL_STEM_CELLS	5/48	311/24283	0.000363907	0.00884826	0.00609339	SOX4/MARCKSL1/TSC22D1/PDLIM1/JUN	5
Leukemic_S6	GOBP	CELL_CHEMOTAXIS	5/48	312/24283	0.000369289	0.00884826	0.00609339	CXCL3/IL1B/MPP1/CXCL8/CXCL2	5
Leukemic_S6	GOBP	SIGNAL_RELEASE	6/48	485/24283	0.000371007	0.00884826	0.00609339	SOX4/KCNQ1OT1/ABCC4/IL1B/RAP1B/GLUL	6
Leukemic_S6	CellType	DESCARTES_FETAL_THYMUS_ANTIGEN_PRESENTING_CELLS	4/48	173/24283	0.00037912	0.00891956	0.0061425	PLEK/CD84/ABCC4/ACSM3	4
Leukemic_S6	GOBP	POSITIVE_REGULATION_OF_MONOCYTE_CHEMOTACTIC_PROTEIN_1_PRODUCTION	2/48	15/24283	0.000395195	0.00901528	0.00620841	CD84/IL1B	2
Leukemic_S6	GOMF	MUSCLE_ALPHA_ACTININ_BINDING	2/48	15/24283	0.000395195	0.00901528	0.00620841	PDLIM1/PDLIM5	2
Leukemic_S6	CellType	LAKE_ADULT_KIDNEY_C4_PROXIMAL_TUBULE_EPITHELIAL_CELLS_S2	4/48	176/24283	0.000404596	0.00901528	0.00620841	ACSM3/PDLIM5/ZBTB16/TPM1	4
Leukemic_S6	GOBP	MAST_CELL_ACTIVATION	3/48	73/24283	0.000409079	0.00901528	0.00620841	GATA2/CD84/LAT	3
Leukemic_S6	GOMF	CHEMOKINE_RECEPTOR_BINDING	3/48	73/24283	0.000409079	0.00901528	0.00620841	CXCL3/CXCL8/CXCL2	3
Leukemic_S6	CellType	DESCARTES_FETAL_STOMACH_MYELOID_CELLS	3/48	76/24283	0.000460464	0.0100209	0.00690091	PLEK/CD84/IL1B	3
Leukemic_S6	GOCC	ACTOMYOSIN	3/48	77/24283	0.000478469	0.0102841	0.00708221	PDLIM1/PDLIM5/TPM1	3
Leukemic_S6	CellType	AIZARANI_LIVER_C24_EPCAM_POS_BILE_DUCT_CELLS_3	4/48	185/24283	0.000488366	0.0103688	0.00714055	SOX4/CXCL8/MSI2/TPM1	4
Leukemic_S6	GOCC	ACTIN_FILAMENT_BUNDLE	3/48	78/24283	0.000496919	0.0104233	0.00717807	PDLIM1/PDLIM5/TPM1	3
Leukemic_S6	GOBP	REGULATION_OF_INTEGRIN_ACTIVATION	2/48	17/24283	0.000510582	0.0104579	0.0072019	PLEK/RAP1B	2
Leukemic_S6	GOCC	COP9_SIGNALOSOME	2/48	17/24283	0.000510582	0.0104579	0.0072019	LAT/TESPA1	2
Leukemic_S6	CellType	DURANTE_ADULT_OLFACTORY_NEUROEPITHELIUM_MACROPHAGES	3/48	81/24283	0.00055499	0.0108863	0.00749692	SLC40A1/FCER1A/IL1B	3
Leukemic_S6	CellType	MENON_FETAL_KIDNEY_3_STROMAL_CELLS	3/48	81/24283	0.00055499	0.0108863	0.00749692	SOX4/KCNQ1OT1/TPM1	3
Leukemic_S6	GOBP	GRANULOCYTE_MACROPHAGE_COLONY_STIMULATING_FACTOR_PRODUCTION	2/48	18/24283	0.000573681	0.0108863	0.00749692	CD84/IL1B	2
Leukemic_S6	GOBP	PROSTAGLANDIN_SECRETION	2/48	18/24283	0.000573681	0.0108863	0.00749692	ABCC4/IL1B	2
Leukemic_S6	GOMF	CADHERIN_BINDING_INVOLVED_IN_CELL_CELL_ADHESION	2/48	18/24283	0.000573681	0.0108863	0.00749692	PDLIM1/PDLIM5	2
Leukemic_S6	GOBP	ANTIMICROBIAL_HUMORAL_IMMUNE_RESPONSE_MEDIATED_BY_ANTIMICROBIAL_PEPTIDE	3/48	82/24283	0.000575268	0.0108863	0.00749692	CXCL3/CXCL8/CXCL2	3
Leukemic_S6	GOBP	REGULATION_OF_MIRNA_METABOLIC_PROCESS	3/48	82/24283	0.000575268	0.0108863	0.00749692	GATA2/KCNQ1OT1/JUN	3
Leukemic_S6	GOBP	LEUKOCYTE_DEGRANULATION	3/48	83/24283	0.000596015	0.0110905	0.0076375	GATA2/CD84/LAT	3
Leukemic_S6	CellType	RUBENSTEIN_SKELETAL_MUSCLE_MYELOID_CELLS	5/48	347/24283	0.000598796	0.0110905	0.0076375	PLEK/IL1B/RGS18/CXCL8/RNF130	5
Leukemic_S6	GOBP	REGULATION_OF_EXOCYTOSIS	4/48	196/24283	0.000606721	0.011119	0.00765712	GATA2/CD84/STAM/RAP1B	4
Leukemic_S6	CellType	LAKE_ADULT_KIDNEY_C28_INTERSTITIUM	3/48	86/24283	0.00066111	0.0118659	0.00817151	PDLIM5/ZBTB16/TPM1	3
Leukemic_S6	CellType	LAKE_ADULT_KIDNEY_C29_UNKNOWN_NOVEL_PT_CFH_POS_SUBPOPULATION_S2	3/48	86/24283	0.00066111	0.0118659	0.00817151	ACSM3/ZBTB16/TPM1	3
Leukemic_S6	HALLMARK	IL6_JAK_STAT3_SIGNALING	3/48	87/24283	0.000683774	0.0121475	0.0083654	CXCL3/IL1B/JUN	3
Leukemic_S6	CellType	MURARO_PANCREAS_ENDOTHELIAL_CELL	5/48	362/24283	0.000724619	0.0127194	0.00875924	SOX4/GATA2/MARCKSL1/TSC22D1/MYCN	5
Leukemic_S6	GOBP	VACUOLAR_LOCALIZATION	3/48	89/24283	0.000730577	0.0127194	0.00875924	GATA2/CD84/LAT	3
Leukemic_S6	GOBP	MONOCYTE_CHEMOTACTIC_PROTEIN_1_PRODUCTION	2/48	21/24283	0.000784432	0.0135217	0.00931181	CD84/IL1B	2
Leukemic_S6	GOBP	REGULATION_OF_T_CELL_ACTIVATION	5/48	377/24283	0.000869299	0.0148377	0.0102181	SOX4/LAT/IL1B/TESPA1/ZBTB16	5
Leukemic_S6	CellType	HU_FETAL_RETINA_MICROGLIA	5/48	382/24283	0.000922011	0.0155847	0.0107325	PLEK/CD84/RAP1B/GLUL/CXCL8	5
Leukemic_S6	GOBP	MIRNA_METABOLIC_PROCESS	3/48	97/24283	0.000938069	0.0157036	0.0108144	GATA2/KCNQ1OT1/JUN	3
Leukemic_S6	GOBP	RESPONSE_TO_CHEMOKINE	3/48	98/24283	0.000966355	0.0160231	0.0110344	CXCL3/CXCL8/CXCL2	3
Leukemic_S6	GOBP	POSITIVE_REGULATION_OF_EPITHELIAL_CELL_PROLIFERATION	4/48	225/24283	0.00101453	0.0162558	0.0111946	GATA2/MYCN/GLUL/JUN	4
Leukemic_S6	GOBP	MYELOID_CELL_ACTIVATION_INVOLVED_IN_IMMUNE_RESPONSE	3/48	100/24283	0.00102454	0.0162558	0.0111946	GATA2/CD84/LAT	3
Leukemic_S6	CellType	HAY_BONE_MARROW_CD34_POS_PRE_B	3/48	100/24283	0.00102454	0.0162558	0.0111946	SOX4/ACSM3/MIR181A1HG	3
Leukemic_S6	GOBP	CELL_ADHESION_MOLECULE_PRODUCTION	2/48	24/24283	0.00102708	0.0162558	0.0111946	IL1B/CXCL8	2
Leukemic_S6	GOBP	HEMATOPOIETIC_STEM_CELL_HOMEOSTASIS	2/48	24/24283	0.00102708	0.0162558	0.0111946	SOX4/GATA2	2
Leukemic_S6	GOBP	LEUKOCYTE_MIGRATION	5/48	394/24283	0.00105824	0.0165981	0.0114304	CXCL3/IL1B/MPP1/CXCL8/CXCL2	5
Leukemic_S6	CellType	DESCARTES_FETAL_INTESTINE_MYELOID_CELLS	4/48	230/24283	0.00110045	0.0171061	0.0117802	PLEK/IL1B/RGS18/CXCL8	4
Leukemic_S6	CellType	FAN_OVARY_CL17_PUTATIVE_APOPTOTIC_SMOOTH_MUSCLE_CELL	4/48	231/24283	0.00111823	0.0172286	0.0118646	TSC22D1/MALAT1/PDLIM5/TPM1	4
Leukemic_S6	GOMF	CYTOKINE_ACTIVITY	4/48	234/24283	0.00117277	0.0178858	0.0123172	CXCL3/IL1B/CXCL8/CXCL2	4
Leukemic_S6	CellType	DESCARTES_FETAL_PANCREAS_MYELOID_CELLS	4/48	235/24283	0.00119136	0.0178858	0.0123172	PLEK/IL1B/RGS18/CXCL8	4
Leukemic_S6	GOBP	INTEGRIN_ACTIVATION	2/48	26/24283	0.00120638	0.0178858	0.0123172	PLEK/RAP1B	2
Leukemic_S6	GOBP	NEGATIVE_REGULATION_OF_REGULATED_SECRETORY_PATHWAY	2/48	26/24283	0.00120638	0.0178858	0.0123172	CD84/RAP1B	2
Leukemic_S6	CellType	CUI_DEVELOPING_HEART_CARDIAC_FIBROBLASTS	3/48	106/24283	0.00121225	0.0178858	0.0123172	HACD1/PDLIM5/TPM1	3
Leukemic_S6	GOBP	CELLULAR_RESPONSE_TO_MOLECULE_OF_BACTERIAL_ORIGIN	4/48	237/24283	0.00122916	0.0179829	0.012384	CXCL3/IL1B/CXCL8/CXCL2	4
Leukemic_S6	CellType	HE_LIM_SUN_FETAL_LUNG_C2_HSC_ELP_CELL	5/48	412/24283	0.00128996	0.0187151	0.0128883	GATA2/KCNQ1OT1/HACD1/TSC22D1/MSI2	5
Leukemic_S6	GOCC	FILAMENTOUS_ACTIN	2/48	27/24283	0.00130124	0.0187229	0.0128936	PDLIM1/PDLIM5	2
Leukemic_S6	CellType	HE_LIM_SUN_FETAL_LUNG_C1_PROXIMAL_SECRETORY_1_CELL	3/48	109/24283	0.0013137	0.0187472	0.0129103	CXCL3/CXCL8/CXCL2	3
Leukemic_S6	GOMF	ALPHA_ACTININ_BINDING	2/48	28/24283	0.00139958	0.0198103	0.0136424	PDLIM1/PDLIM5	2
Leukemic_S6	GOBP	MYELOID_LEUKOCYTE_MEDIATED_IMMUNITY	3/48	113/24283	0.00145708	0.0204578	0.0140884	GATA2/CD84/LAT	3
Leukemic_S6	GOBP	INTEGRIN_MEDIATED_SIGNALING_PATHWAY	3/48	114/24283	0.00149439	0.0205816	0.0141736	PLEK/LAT/ITGA2B	3
Leukemic_S6	GOBP	UNSATURATED_FATTY_ACID_METABOLIC_PROCESS	3/48	114/24283	0.00149439	0.0205816	0.0141736	PTGS1/IL1B/FADS1	3
Leukemic_S6	GOBP	PROSTAGLANDIN_TRANSPORT	2/48	29/24283	0.00150136	0.0205816	0.0141736	ABCC4/IL1B	2
Leukemic_S6	CellType	HE_LIM_SUN_FETAL_LUNG_C3_GRIA2_POS_ARTERIAL_ENDO_CELL	3/48	115/24283	0.0015323	0.0207828	0.0143121	ABCC4/LTBP1/PDLIM1	3
Leukemic_S6	GOBP	HUMORAL_IMMUNE_RESPONSE	4/48	252/24283	0.00153991	0.0207828	0.0143121	CXCL3/IL1B/CXCL8/CXCL2	4
Leukemic_S6	GOMF	ACTIN_BINDING	5/48	435/24283	0.00163836	0.0219415	0.0151101	MARCKSL1/PDLIM1/PDLIM5/PSTPIP2/TPM1	5
Leukemic_S6	GOBP	ACTIN_FILAMENT_ORGANIZATION	5/48	442/24283	0.00175698	0.0233503	0.0160803	PLEK/MARCKSL1/PDLIM1/PSTPIP2/TPM1	5
Leukemic_S6	CellType	AIZARANI_LIVER_C18_NK_NKT_CELLS_5	3/48	121/24283	0.00177247	0.0233778	0.0160992	PLEK/IL1B/CXCL8	3
Leukemic_S6	GOBP	CELLULAR_RESPONSE_TO_BIOTIC_STIMULUS	4/48	264/24283	0.00182506	0.0237407	0.0163491	CXCL3/IL1B/CXCL8/CXCL2	4
Leukemic_S6	GOBP	PROSTANOID_BIOSYNTHETIC_PROCESS	2/48	32/24283	0.00182725	0.0237407	0.0163491	PTGS1/IL1B	2
Leukemic_S6	GOBP	REGULATION_OF_MAST_CELL_ACTIVATION_INVOLVED_IN_IMMUNE_RESPONSE	2/48	33/24283	0.00194269	0.0248318	0.0171005	GATA2/CD84	2
Leukemic_S6	GOBP	ICOSANOID_METABOLIC_PROCESS	3/48	125/24283	0.00194493	0.0248318	0.0171005	PTGS1/IL1B/FADS1	3
Leukemic_S6	GOMF	CYTOKINE_RECEPTOR_BINDING	4/48	269/24283	0.00195403	0.0248318	0.0171005	CXCL3/IL1B/CXCL8/CXCL2	4
Leukemic_S6	GOBP	ANTIMICROBIAL_HUMORAL_RESPONSE	3/48	127/24283	0.00203494	0.0254562	0.0175306	CXCL3/CXCL8/CXCL2	3
Leukemic_S6	GOBP	NEUROEPITHELIAL_CELL_DIFFERENTIATION	2/48	34/24283	0.00206152	0.0254562	0.0175306	SOX4/GATA2	2
Leukemic_S6	GOBP	REGULATION_OF_NEUTROPHIL_CHEMOTAXIS	2/48	34/24283	0.00206152	0.0254562	0.0175306	MPP1/CXCL8	2
Leukemic_S6	GOBP	POSITIVE_REGULATION_OF_LEUKOCYTE_CELL_CELL_ADHESION	4/48	273/24283	0.00206165	0.0254562	0.0175306	SOX4/IL1B/TESPA1/ZBTB16	4
Leukemic_S6	CellType	CUI_DEVELOPING_HEART_C8_MACROPHAGE	4/48	275/24283	0.00211697	0.0257737	0.0177492	PLEK/GLUL/CXCL8/RNF130	4
Leukemic_S6	GOBP	REGULATION_OF_PROTEIN_SECRETION	4/48	275/24283	0.00211697	0.0257737	0.0177492	SOX4/KCNQ1OT1/IL1B/GLUL	4
Leukemic_S6	GOBP	POSITIVE_REGULATION_OF_LYMPHOCYTE_DIFFERENTIATION	3/48	130/24283	0.00217476	0.0260399	0.0179325	SOX4/TESPA1/ZBTB16	3
Leukemic_S6	GOBP	REGULATION_OF_REGULATED_SECRETORY_PATHWAY	3/48	130/24283	0.00217476	0.0260399	0.0179325	GATA2/CD84/RAP1B	3
Leukemic_S6	CellType	DURANTE_ADULT_OLFACTORY_NEUROEPITHELIUM_GLOBOSE_BASAL_CELLS	2/48	35/24283	0.00218371	0.0260399	0.0179325	SOX4/MARCKSL1	2
Leukemic_S6	GOBP	HEMATOPOIETIC_PROGENITOR_CELL_DIFFERENTIATION	3/48	132/24283	0.00227122	0.0268993	0.0185243	SOX4/GATA2/PLEK	3
Leukemic_S6	GOMF	DNA_BINDING_TRANSCRIPTION_ACTIVATOR_ACTIVITY	5/48	470/24283	0.00229542	0.0269826	0.0185817	SOX4/GATA2/MYCN/JUN/ZBTB16	5
Leukemic_S6	GOMF	ACTININ_BINDING	2/48	36/24283	0.00230925	0.0269826	0.0185817	PDLIM1/PDLIM5	2
Leukemic_S6	GOBP	MONONUCLEAR_CELL_DIFFERENTIATION	5/48	475/24283	0.00240297	0.0277438	0.0191059	SOX4/IL1B/TESPA1/JUN/ZBTB16	5
Leukemic_S6	GOBP	NEGATIVE_REGULATION_OF_EXOCYTOSIS	2/48	37/24283	0.00243814	0.0277438	0.0191059	CD84/RAP1B	2
Leukemic_S6	GOBP	REGULATION_OF_GENE_SILENCING_BY_RNA	2/48	37/24283	0.00243814	0.0277438	0.0191059	KCNQ1OT1/MYCN	2
Leukemic_S6	GOMF	MIRNA_BINDING	2/48	37/24283	0.00243814	0.0277438	0.0191059	SOX4/KCNQ1OT1	2
Leukemic_S6	GOMF	G_PROTEIN_COUPLED_RECEPTOR_BINDING	4/48	288/24283	0.00250186	0.028284	0.0194779	CNRIP1/CXCL3/CXCL8/CXCL2	4
Leukemic_S6	GOBP	POSITIVE_REGULATION_OF_CELL_ADHESION	5/48	482/24283	0.00255967	0.0287509	0.0197994	SOX4/IL1B/TESPA1/ZBTB16/TPM1	5
Leukemic_S6	GOBP	REGULATION_OF_G_PROTEIN_COUPLED_RECEPTOR_SIGNALING_PATHWAY	3/48	138/24283	0.00257641	0.0287534	0.0198011	PLEK/RGS18/CXCL8	3
Leukemic_S6	CellType	GAUTAM_EYE_IRIS_CILIARY_BODY_PUTATIVE_STEM_CELLS	4/48	292/24283	0.00262936	0.0289756	0.0199542	MALAT1/PDLIM5/ZMYND8/RNF130	4
Leukemic_S6	CellType	CUI_DEVELOPING_HEART_VALVAR_ENDOTHELIAL_CELL	3/48	139/24283	0.00262961	0.0289756	0.0199542	PDLIM1/CXCL8/CXCL2	3
Leukemic_S6	CellType	DURANTE_ADULT_OLFACTORY_NEUROEPITHELIUM_IMMATURE_NEURONS	3/48	140/24283	0.00268349	0.0293834	0.020235	MARCKSL1/KCNQ1OT1/MSI2	3
Leukemic_S6	CellType	DURANTE_ADULT_OLFACTORY_NEUROEPITHELIUM_MONOCYTES	2/48	39/24283	0.00270589	0.0294434	0.0202763	FCER1A/IL1B	2
Leukemic_S6	GOBP	ENDOTHELIUM_DEVELOPMENT	3/48	142/24283	0.00279329	0.0302057	0.0208013	SLC40A1/IL1B/RAP1B	3
Leukemic_S6	GOBP	T_CELL_DIFFERENTIATION	4/48	300/24283	0.00289766	0.0308478	0.0212435	SOX4/IL1B/TESPA1/ZBTB16	4
Leukemic_S6	HALLMARK	UV_RESPONSE_DN	3/48	144/24283	0.00290582	0.0308478	0.0212435	PRKAR2B/LTBP1/PDLIM5	3
Leukemic_S6	CellType	RUBENSTEIN_SKELETAL_MUSCLE_PERICYTES	3/48	144/24283	0.00290582	0.0308478	0.0212435	MALAT1/PDLIM1/TPM1	3
Leukemic_S6	GOBP	APPENDAGE_MORPHOGENESIS	3/48	146/24283	0.00302112	0.0316854	0.0218203	SOX4/MYCN/ZBTB16	3
Leukemic_S6	GOBP	POSITIVE_REGULATION_OF_PROTEIN_SECRETION	3/48	146/24283	0.00302112	0.0316854	0.0218203	SOX4/KCNQ1OT1/GLUL	3
Leukemic_S6	CellType	FAN_OVARY_CL14_MATURE_SMOOTH_MUSCLE_CELL	4/48	306/24283	0.00311081	0.0324306	0.0223335	TSC22D1/PDLIM1/JUN/TPM1	4
Leukemic_S6	CellType	DESCARTES_FETAL_KIDNEY_MEGAKARYOCYTES	3/48	151/24283	0.00332159	0.034422	0.0237049	PTGS1/CXCL3/ITGA2B	3
Leukemic_S6	CellType	AIZARANI_LIVER_C29_MVECS_2	4/48	313/24283	0.00337277	0.0346864	0.023887	PTGS1/TSC22D1/PDLIM1/PDLIM5	4
Leukemic_S6	CellType	BUSSLINGER_GASTRIC_REG3A_POSITIVE_CELLS	2/48	44/24283	0.00343283	0.0346864	0.023887	CXCL3/CXCL2	2
Leukemic_S6	GOBP	REGULATION_OF_MAST_CELL_ACTIVATION	2/48	44/24283	0.00343283	0.0346864	0.023887	GATA2/CD84	2
Leukemic_S6	CellType	MENON_FETAL_KIDNEY_2_NEPHRON_PROGENITOR_CELLS	2/48	44/24283	0.00343283	0.0346864	0.023887	SOX4/MARCKSL1	2
Leukemic_S6	CellType	MURARO_PANCREAS_PANCREATIC_POLYPEPTIDE_CELL	3/48	153/24283	0.00344673	0.0346864	0.023887	SLC40A1/KCNQ1OT1/MALAT1	3
Leukemic_S6	CellType	LAKE_ADULT_KIDNEY_C27_VASCULAR_SMOOTH_MUSCLE_CELLS_AND_PERICYTES	3/48	155/24283	0.00357472	0.0357678	0.0246316	PDLIM5/JUN/TPM1	3
Leukemic_S6	GOBP	NEGATIVE_REGULATION_OF_NERVOUS_SYSTEM_DEVELOPMENT	3/48	156/24283	0.0036398	0.0362108	0.0249367	GATA2/IL1B/MYCN	3
Leukemic_S6	GOBP	POSITIVE_REGULATION_OF_CELL_CELL_ADHESION	4/48	321/24283	0.00369017	0.0362971	0.0249961	SOX4/IL1B/TESPA1/ZBTB16	4
Leukemic_S6	GOBP	REGULATION_OF_LEUKOCYTE_DIFFERENTIATION	4/48	321/24283	0.00369017	0.0362971	0.0249961	SOX4/GATA2/TESPA1/ZBTB16	4
Leukemic_S6	GOBP	REGULATION_OF_NEUTROPHIL_MIGRATION	2/48	46/24283	0.00374636	0.0366428	0.0252342	MPP1/CXCL8	2
Leukemic_S6	GOBP	POSITIVE_REGULATION_OF_ESTABLISHMENT_OF_PROTEIN_LOCALIZATION	4/48	324/24283	0.00381426	0.0370984	0.025548	SOX4/KCNQ1OT1/IL1B/GLUL	4
Leukemic_S6	GOBP	LIPID_EXPORT_FROM_CELL	2/48	47/24283	0.00390795	0.0375897	0.0258863	ABCC4/IL1B	2
Leukemic_S6	GOBP	VENTRAL_SPINAL_CORD_DEVELOPMENT	2/48	47/24283	0.00390795	0.0375897	0.0258863	SOX4/GATA2	2
Leukemic_S6	GOBP	POSITIVE_REGULATION_OF_LYMPHOCYTE_ACTIVATION	4/48	327/24283	0.00394115	0.0377008	0.0259628	SOX4/IL1B/TESPA1/ZBTB16	4
Leukemic_S6	GOBP	ICOSANOID_SECRETION	2/48	48/24283	0.00407274	0.0385361	0.0265381	ABCC4/IL1B	2
Leukemic_S6	GOBP	REGULATION_OF_LEUKOCYTE_DEGRANULATION	2/48	48/24283	0.00407274	0.0385361	0.0265381	GATA2/CD84	2
Leukemic_S6	GOBP	REGULATION_OF_INSULIN_SECRETION	3/48	163/24283	0.00411568	0.0387319	0.0266729	SOX4/IL1B/GLUL	3
Leukemic_S6	GOMF	PROTEIN_KINASE_C_BINDING	2/48	49/24283	0.00424072	0.039694	0.0273355	PLEK/PDLIM5	2
Leukemic_S6	CellType	TRAVAGLINI_LUNG_AIRWAY_SMOOTH_MUSCLE_CELL	3/48	166/24283	0.00433067	0.0403192	0.027766	HACD1/PDLIM5/TPM1	3
Leukemic_S6	GOBP	ACTIN_FILAMENT_BUNDLE_ORGANIZATION	3/48	167/24283	0.00440382	0.0406406	0.0279873	PLEK/PDLIM1/TPM1	3
Leukemic_S6	GOBP	PROSTANOID_METABOLIC_PROCESS	2/48	50/24283	0.00441187	0.0406406	0.0279873	PTGS1/IL1B	2
Leukemic_S6	GOBP	CELL_DIFFERENTIATION_IN_SPINAL_CORD	2/48	51/24283	0.00458618	0.0413707	0.0284901	SOX4/GATA2	2
Leukemic_S6	GOMF	CELL_CELL_ADHESION_MEDIATOR_ACTIVITY	2/48	51/24283	0.00458618	0.0413707	0.0284901	PDLIM1/PDLIM5	2
Leukemic_S6	GOMF	PROTEIN_KINASE_A_BINDING	2/48	51/24283	0.00458618	0.0413707	0.0284901	PRKAR2B/C2orf88	2
Leukemic_S6	GOMF	REGULATORY_RNA_BINDING	2/48	51/24283	0.00458618	0.0413707	0.0284901	SOX4/KCNQ1OT1	2
Leukemic_S6	GOBP	REGULATION_OF_GRANULOCYTE_CHEMOTAXIS	2/48	53/24283	0.00494424	0.0443707	0.0305561	MPP1/CXCL8	2
Leukemic_S6	GOBP	ESTABLISHMENT_OF_ENDOTHELIAL_BARRIER	2/48	54/24283	0.00512796	0.0453187	0.0312089	IL1B/RAP1B	2
Leukemic_S6	GOBP	GLIAL_CELL_PROLIFERATION	2/48	54/24283	0.00512796	0.0453187	0.0312089	SOX4/IL1B	2
Leukemic_S6	GOBP	NEGATIVE_REGULATION_OF_G_PROTEIN_COUPLED_RECEPTOR_SIGNALING_PATHWAY	2/48	54/24283	0.00512796	0.0453187	0.0312089	PLEK/CXCL8	2
Leukemic_S6	CellType	LAKE_ADULT_KIDNEY_C26_MESANGIAL_CELLS	3/48	177/24283	0.00517689	0.04552	0.0313476	TSC22D1/JUN/ZBTB16	3
Leukemic_S6	CellType	HE_LIM_SUN_FETAL_LUNG_C3_OMD_POS_ENDOTHELIAL_CELL	4/48	355/24283	0.00526647	0.046075	0.0317297	PTGS1/CXCL3/ZBTB16/CXCL2	4
Leukemic_S6	GOBP	GLIAL_CELL_ACTIVATION	2/48	55/24283	0.00531479	0.0462653	0.0318608	IL1B/JUN	2
Leukemic_S6	GOBP	REGULATION_OF_VASCULATURE_DEVELOPMENT	4/48	357/24283	0.00537123	0.0465159	0.0320334	GATA2/IL1B/GLUL/CXCL8	4
Leukemic_S6	GOBP	NEGATIVE_REGULATION_OF_SECRETION	3/48	180/24283	0.00542373	0.0465159	0.0320334	CD84/IL1B/RAP1B	3
Leukemic_S6	GOBP	REGULATION_OF_T_CELL_DIFFERENTIATION	3/48	180/24283	0.00542373	0.0465159	0.0320334	SOX4/TESPA1/ZBTB16	3
Leukemic_S6	GOBP	RUFFLE_ORGANIZATION	2/48	56/24283	0.00550472	0.046979	0.0323523	PLEK/TPM1	2
Leukemic_S6	GOBP	APPENDAGE_DEVELOPMENT	3/48	182/24283	0.00559217	0.0474926	0.032706	SOX4/MYCN/ZBTB16	3
Leukemic_S6	GOMF	OXIDOREDUCTASE_ACTIVITY_ACTING_ON_PEROXIDE_AS_ACCEPTOR	2/48	57/24283	0.00569774	0.0481542	0.0331616	PTGS1/HBD	2
Leukemic_S6	GOBP	POSITIVE_REGULATION_OF_VASCULATURE_DEVELOPMENT	3/48	185/24283	0.00585069	0.0490494	0.0337781	GATA2/IL1B/CXCL8	3
Leukemic_S6	GOBP	RESPONSE_TO_MOLECULE_OF_BACTERIAL_ORIGIN	4/48	366/24283	0.00586001	0.0490494	0.0337781	CXCL3/IL1B/CXCL8/CXCL2	4
Leukemic_S6	GOBP	EMBRYONIC_DIGIT_MORPHOGENESIS	2/48	58/24283	0.00589383	0.0490965	0.0338105	MYCN/ZBTB16	2
Leukemic_S6	GOBP	POSITIVE_REGULATION_OF_HEMOPOIESIS	3/48	186/24283	0.00593844	0.0492325	0.0339042	SOX4/TESPA1/ZBTB16	3
Leukemic_S6	GOBP	CALCIUM_MEDIATED_SIGNALING	3/48	187/24283	0.00602697	0.049495	0.034085	PLEK/LAT/CXCL8	3
Leukemic_S6	GOBP	REGULATION_OF_BLOOD_PRESSURE	3/48	187/24283	0.00602697	0.049495	0.034085	PTGS1/ACSM3/TPM1	3
Leukemic_S7	CellType	RUBENSTEIN_SKELETAL_MUSCLE_FBN1_FAP_CELLS	22/50	289/24283	1.35083e-29	2.24377e-26	1.41931e-26	CRIP1/VIM/S100A10/LMNA/S100A4/ANXA1/S100A6/CD99/AHNAK/MYADM/ANXA2/EMP3/SH3BGRL3/TPPP3/TUBA1A/DBI/ATP2B1/S100A11/GLIPR2/CFD/CAST/ACTG1	22
Leukemic_S7	CellType	FAN_OVARY_CL4_T_LYMPHOCYTE_NK_CELL_1	21/50	246/24283	2.86239e-29	2.24377e-26	1.41931e-26	CRIP1/S100A10/TAGLN2/S100A4/ANXA1/S100A6/EMP3/SH3BGRL3/TUBA1A/DBI/KLF6/CD44/S100A11/TSC22D3/CD52/SRGN/CALM1/MYL6/TMSB4X/PTPRC/RGCC	21
Leukemic_S7	CellType	FAN_OVARY_CL12_T_LYMPHOCYTE_NK_CELL_2	19/50	161/24283	3.46617e-29	2.24377e-26	1.41931e-26	CRIP1/TAGLN2/S100A4/ANXA1/S100A6/EMP3/SH3BGRL3/KLF6/CD44/S100A11/TSC22D3/CD52/SRGN/CALM1/MYL6/TMSB4X/CAST/PTPRC/RGCC	19
Leukemic_S7	CellType	FAN_OVARY_CL13_MONOCYTE_MACROPHAGE	24/50	458/24283	1.74281e-28	8.46137e-26	5.35228e-26	CRIP1/S100A10/LGALS1/TAGLN2/LMNA/S100A4/ANXA1/S100A6/ANXA2/EMP3/SH3BGRL3/DBI/ATP2B1/CD44/S100A11/IQGAP1/CD52/SRGN/MYL6/TMSB4X/GLIPR2/CFD/PTPRC/RGCC	24
Leukemic_S7	CellType	FAN_EMBRYONIC_CTX_BIG_GROUPS_BRAIN_IMMUNE	17/50	148/24283	7.1118e-26	2.76222e-23	1.74726e-23	CRIP1/S100A10/TAGLN2/S100A4/ANXA1/S100A6/EMP3/SH3BGRL3/CD44/KLF2/S100A11/IQGAP1/TSC22D3/CD52/SRGN/UCP2/PTPRC	17
Leukemic_S7	CellType	FAN_EMBRYONIC_CTX_BRAIN_MYELOID	15/50	139/24283	2.0267e-22	6.55974e-20	4.1494e-20	CRIP1/VIM/S100A10/LGALS1/S100A4/ANXA1/S100A6/ANXA2/EMP3/CD44/KLF2/S100A11/IQGAP1/CD52/CFD	15
Leukemic_S7	CellType	MENON_FETAL_KIDNEY_10_IMMUNE_CELLS	13/50	83/24283	1.04018e-21	2.88576e-19	1.8254e-19	LGALS1/S100A4/S100A6/SH3BGRL3/KLF6/TMSB10/SAMHD1/S100A11/IQGAP1/SRGN/MYL6/TMSB4X/PTPRC	13
Leukemic_S7	CellType	AIZARANI_LIVER_C23_KUPFFER_CELLS_3	16/50	221/24283	4.79131e-21	1.16309e-18	7.35718e-19	VIM/S100A10/LGALS1/S100A4/ANXA1/S100A6/SH3BGRL3/ATP2B1/SAMHD1/CD44/S100A11/CD52/SRGN/GAS7/GLIPR2/CFD	16
Leukemic_S7	CellType	FAN_OVARY_CL14_MATURE_SMOOTH_MUSCLE_CELL	17/50	306/24283	2.20885e-20	4.76621e-18	3.01489e-18	CRIP1/LGALS1/S100A4/S100A6/CRIP2/MYADM/TPPP3/TUBA1A/DBI/CD9/CD44/S100A11/TSC22D3/CALM1/HMGN3/MYL6/TSC22D1	17
Leukemic_S7	CellType	BUSSLINGER_ESOPHAGEAL_DENDRITIC_CELLS	15/50	214/24283	1.56856e-19	3.04614e-17	1.92685e-17	CRIP1/VIM/LGALS1/LMNA/S100A4/MYADM/SH3BGRL3/ATP2B1/TMSB10/CAMK1D/CD52/SRGN/UCP2/TMSB4X/PTPRC	15
Leukemic_S7	CellType	RUBENSTEIN_SKELETAL_MUSCLE_FAP_CELLS	14/50	179/24283	6.21397e-19	1.09705e-16	6.93943e-17	VIM/S100A10/LMNA/S100A4/ANXA1/S100A6/CD99/EMP1/ANXA2/EMP3/DBI/S100A11/TSC22D3/CFD	14
Leukemic_S7	CellType	RUBENSTEIN_SKELETAL_MUSCLE_MYELOID_CELLS	16/50	347/24283	6.78626e-18	1.09824e-15	6.94699e-16	CRIP1/S100A4/S100A6/EMP3/SH3BGRL3/TMSB10/SAMHD1/CD44/S100A11/TSC22D3/CD52/SRGN/UCP2/TMSB4X/GLIPR2/PTPRC	16
Leukemic_S7	CellType	RUBENSTEIN_SKELETAL_MUSCLE_NK_CELLS	14/50	226/24283	1.70055e-17	2.54035e-15	1.60691e-15	S100A4/ANXA1/CD99/EMP3/SH3BGRL3/DBI/TSC22D3/CD52/SRGN/UCP2/CALM1/TMSB4X/ACTG1/PTPRC	14
Leukemic_S7	CellType	AIZARANI_LIVER_C29_MVECS_2	15/50	313/24283	4.82924e-17	6.69884e-15	4.23738e-15	VIM/S100A10/TAGLN2/LMNA/ANXA1/CRIP2/AHNAK/MYADM/EMP1/ANXA2/TUBA1A/CD9/TMSB10/KLF2/TSC22D1	15
Leukemic_S7	CellType	ZHENG_CORD_BLOOD_C9_GRANULOCYTE_MACROPHAGE_PROGENITOR	11/50	100/24283	1.07216e-16	1.38809e-14	8.78045e-15	VIM/S100A10/LGALS1/TAGLN2/ANXA1/CD99/ATP2B1/TMSB10/CD44/CALM1/ACTG1	11
Leukemic_S7	CellType	HAY_BONE_MARROW_NEUTROPHIL	16/50	451/24283	4.24981e-16	5.1582e-14	3.26285e-14	VIM/S100A10/S100A4/ANXA1/S100A6/AHNAK/MYADM/ANXA2/SH3BGRL3/KLF6/TMSB10/CD44/IQGAP1/SRGN/GAS7/GLIPR2	16
Leukemic_S7	CellType	MENON_FETAL_KIDNEY_6_COLLECTING_DUCT_CELLS	10/50	94/24283	4.17532e-15	4.76969e-13	3.01709e-13	S100A10/S100A6/ANXA2/CD9/KLF6/S100A11/IQGAP1/CALM1/TMSB4X/TSC22D1	10
Leukemic_S7	CellType	BUSSLINGER_GASTRIC_ISTHMUS_CELLS	15/50	458/24283	1.33288e-14	1.43803e-12	9.09633e-13	CRIP1/S100A10/TAGLN2/LMNA/S100A6/AHNAK/ANXA2/DBI/TMSB10/KLF2/S100A11/MYL6/TMSB4X/CAST/ACTG1	15
Leukemic_S7	CellType	RUBENSTEIN_SKELETAL_MUSCLE_ENDOTHELIAL_CELLS	10/50	137/24283	1.98502e-13	2.0289e-11	1.28339e-11	CRIP2/AHNAK/KLF6/TMSB10/KLF2/SRGN/CALM1/MYL6/TMSB4X/RGCC	10
Leukemic_S7	CellType	AIZARANI_LIVER_C10_MVECS_1	12/50	269/24283	2.2318e-13	2.16708e-11	1.37079e-11	VIM/TAGLN2/LMNA/CRIP2/MYADM/EMP1/ANXA2/TUBA1A/CD9/KLF2/TSC22D1/RGCC	12
Leukemic_S7	CellType	BUSSLINGER_ESOPHAGEAL_LATE_SUPRABASAL_CELLS	10/50	140/24283	2.4722e-13	2.2862e-11	1.44614e-11	S100A10/ANXA1/AHNAK/ANXA2/SH3BGRL3/DBI/TMSB10/S100A11/TMSB4X/CAST	10
Leukemic_S7	CellType	LAKE_ADULT_KIDNEY_C24_ENDOTHELIAL_CELLS_AEA_AND_DVR	10/50	152/24283	5.67444e-13	5.00899e-11	3.16846e-11	VIM/AHNAK/EMP1/TMSB10/IQGAP1/SRGN/CALM1/MYL6/TMSB4X/ACTG1	10
Leukemic_S7	CellType	TRAVAGLINI_LUNG_ALVEOLAR_EPITHELIAL_TYPE_1_CELL	13/50	391/24283	8.3046e-13	7.01197e-11	4.43546e-11	S100A10/S100A4/CRIP2/AHNAK/MYADM/ANXA2/CD9/KLF6/KLF2/MYL6/TMSB4X/ACTG1/RGCC	13
Leukemic_S7	CellType	BUSSLINGER_GASTRIC_IMMATURE_PIT_CELLS	10/50	165/24283	1.29535e-12	1.04815e-10	6.63012e-11	CRIP1/TAGLN2/LMNA/S100A6/AHNAK/SH3BGRL3/S100A11/TMSB4X/CAST/ACTG1	10
Leukemic_S7	CellType	FAN_OVARY_CL7_ANGEIOGENIC_ENDOTHELIAL_CELL	11/50	251/24283	3.02512e-12	2.34991e-10	1.48645e-10	S100A10/TAGLN2/S100A6/CRIP2/EMP1/ANXA2/TSC22D3/CALM1/HMGN3/TMSB4X/TSC22D1	11
Leukemic_S7	CellType	AIZARANI_LIVER_C24_EPCAM_POS_BILE_DUCT_CELLS_3	10/50	185/24283	4.0689e-12	3.03916e-10	1.92243e-10	S100A10/TAGLN2/LMNA/S100A6/MYADM/ANXA2/TPPP3/S100A11/MYL6/ACTG1	10
Leukemic_S7	CellType	LAKE_ADULT_KIDNEY_C10_THIN_ASCENDING_LIMB	12/50	353/24283	5.46649e-12	3.93183e-10	2.48709e-10	S100A10/S100A6/EMP1/ANXA2/DBI/CD44/S100A11/IQGAP1/CALM1/MYL6/TSC22D1/ACTG1	12
Leukemic_S7	CellType	FAN_EMBRYONIC_CTX_BIG_GROUPS_BRAIN_ENDOTHELIAL	12/50	365/24283	8.0731e-12	5.59927e-10	3.54184e-10	CRIP1/VIM/S100A10/LGALS1/TAGLN2/LMNA/ANXA1/CRIP2/CD9/IQGAP1/CAST/RGCC	12
Leukemic_S7	CellType	AIZARANI_LIVER_C2_KUPFFER_CELLS_1	10/50	200/24283	8.8398e-12	5.91962e-10	3.74448e-10	VIM/LGALS1/ANXA1/TMSB10/SAMHD1/S100A11/SRGN/UCP2/TMSB4X/RGCC	10
Leukemic_S7	CellType	MENON_FETAL_KIDNEY_4_PODOCYTES	10/50	206/24283	1.1853e-11	7.67283e-10	4.85348e-10	VIM/S100A6/AHNAK/ANXA2/TPPP3/TSC22D3/HMGN3/MYL6/TMSB4X/CAST	10
Leukemic_S7	CellType	TRAVAGLINI_LUNG_ADVENTITIAL_FIBROBLAST_CELL	11/50	296/24283	1.7963e-11	1.12529e-09	7.11809e-10	S100A10/LMNA/S100A4/ANXA1/S100A6/EMP1/ANXA2/CD44/KLF2/GAS7/CFD	11
Leukemic_S7	CellType	ZHENG_CORD_BLOOD_C2_PUTATIVE_BASOPHIL_EOSINOPHIL_MAST_CELL_PROGENITOR	8/50	96/24283	2.07567e-11	1.25967e-09	7.96812e-10	VIM/LGALS1/LMNA/S100A4/ANXA1/S100A6/EMP3/TMSB10	8
Leukemic_S7	CellType	TRAVAGLINI_LUNG_CAPILLARY_INTERMEDIATE_2_CELL	12/50	405/24283	2.70085e-11	1.55054e-09	9.80799e-10	S100A10/LGALS1/S100A4/S100A6/EMP3/SH3BGRL3/DBI/TMSB10/CALM1/MYL6/TMSB4X/RGCC	12
Leukemic_S7	CellType	BUSSLINGER_GASTRIC_MATURE_PIT_CELLS	10/50	224/24283	2.71464e-11	1.55054e-09	9.80799e-10	CRIP1/TAGLN2/LMNA/S100A6/AHNAK/SH3BGRL3/KLF2/S100A11/MYL6/TMSB4X	10
Leukemic_S7	CellType	FAN_EMBRYONIC_CTX_BRAIN_NAIVE_LIKE_T_CELL	9/50	158/24283	3.3139e-11	1.83472e-09	1.16056e-09	CRIP1/TAGLN2/ANXA1/EMP3/CD44/TSC22D3/CD52/PTPRC/RGCC	9
Leukemic_S7	CellType	MENON_FETAL_KIDNEY_9_ENDOTHELIAL_CELLS	8/50	102/24283	3.40113e-11	1.83472e-09	1.16056e-09	LGALS1/S100A6/CRIP2/ANXA2/TMSB10/CALM1/MYL6/TMSB4X	8
Leukemic_S7	CellType	FAN_OVARY_CL16_LYMPHATIC_ENDOTHELIAL_CELL	10/50	232/24283	3.8368e-11	2.0138e-09	1.27384e-09	S100A10/S100A6/CRIP2/ANXA2/SH3BGRL3/TUBA1A/CD9/KLF6/CALM1/HMGN3	10
Leukemic_S7	CellType	TRAVAGLINI_LUNG_ALVEOLAR_FIBROBLAST_CELL	9/50	164/24283	4.6323e-11	2.36735e-09	1.49748e-09	S100A4/ANXA1/MYADM/MAMDC2/SAMHD1/CD44/SRGN/UCP2/RGCC	9
Leukemic_S7	GOMF	S100_PROTEIN_BINDING	5/50	14/24283	5.94775e-11	2.96167e-09	1.87342e-09	S100A6/AHNAK/ANXA2/S100A11/IQGAP1	5
Leukemic_S7	CellType	DURANTE_ADULT_OLFACTORY_NEUROEPITHELIUM_DENDRITIC_CELLS	8/50	117/24283	1.03345e-10	5.01739e-09	3.17377e-09	S100A4/EMP3/SH3BGRL3/CD44/CD52/SRGN/CFD/PTPRC	8
Leukemic_S7	CellType	LAKE_ADULT_KIDNEY_C8_DECENDING_THIN_LIMB	10/50	278/24283	2.25788e-10	1.06946e-08	6.76495e-09	S100A10/S100A6/ANXA2/CD9/TMSB10/IQGAP1/CALM1/MYL6/TSC22D1/ACTG1	10
Leukemic_S7	CellType	HU_FETAL_RETINA_BLOOD	10/50	282/24283	2.59503e-10	1.19989e-08	7.58998e-09	LGALS1/S100A4/ANXA1/S100A6/EMP3/UCP2/MYL6/GLIPR2/MTURN/RGCC	10
Leukemic_S7	CellType	DURANTE_ADULT_OLFACTORY_NEUROEPITHELIUM_NK_CELLS	7/50	84/24283	4.06754e-10	1.83702e-08	1.16201e-08	EMP3/SH3BGRL3/CD52/SRGN/UCP2/TMSB4X/PTPRC	7
Leukemic_S7	CellType	LAKE_ADULT_KIDNEY_C18_COLLECTING_DUCT_PRINCIPAL_CELLS_MEDULLA	10/50	322/24283	9.39229e-10	4.14542e-08	2.6222e-08	S100A10/S100A6/ANXA2/CD9/TMSB10/IQGAP1/CALM1/MYL6/TMSB4X/ACTG1	10
Leukemic_S7	CellType	CUI_DEVELOPING_HEART_C7_MAST_CELL	8/50	156/24283	1.03435e-09	4.46382e-08	2.82361e-08	S100A4/ANXA1/S100A6/EMP3/SH3BGRL3/CD44/TSC22D3/SRGN	8
Leukemic_S7	CellType	ZHENG_CORD_BLOOD_C8_PUTATIVE_LYMPHOID_PRIMED_MULTIPOTENT_PROGENITOR_2	7/50	97/24283	1.13059e-09	4.77306e-08	3.01922e-08	S100A4/CD99/CD44/TSC22D3/CD52/TMSB4X/ACTG1	7
Leukemic_S7	CellType	AIZARANI_LIVER_C28_NK_NKT_CELLS_6	7/50	99/24283	1.30614e-09	5.39685e-08	3.4138e-08	ANXA1/CD44/TSC22D3/CD52/SRGN/PTPRC/RGCC	7
Leukemic_S7	CellType	AIZARANI_LIVER_C25_KUPFFER_CELLS_4	8/50	174/24283	2.45652e-09	9.93866e-08	6.28675e-08	VIM/ANXA1/ATP2B1/TMSB10/SAMHD1/S100A11/SRGN/RGCC	8
Leukemic_S7	CellType	FAN_OVARY_CL9_PUTATIVE_APOPTOTIC_ENDOTHELIAL_CELL	10/50	365/24283	3.13471e-09	1.24237e-07	7.85866e-08	TAGLN2/LMNA/ANXA1/CRIP2/EMP1/ANXA2/KLF6/TSC22D1/ANKRD28/CAST	10
Leukemic_S7	CellType	RUBENSTEIN_SKELETAL_MUSCLE_T_CELLS	8/50	181/24283	3.35307e-09	1.30233e-07	8.23798e-08	CRIP1/EMP3/SH3BGRL3/CD44/TSC22D3/CD52/TMSB4X/PTPRC	8
Leukemic_S7	CellType	DURANTE_ADULT_OLFACTORY_NEUROEPITHELIUM_OLFACTORY_ENSHEATHING_GLIA	7/50	115/24283	3.74974e-09	1.42784e-07	9.03188e-08	VIM/S100A10/LGALS1/TUBA1A/DBI/GAS7/RGCC	7
Leukemic_S7	CellType	TRAVAGLINI_LUNG_BASAL_CELL	8/50	188/24283	4.52018e-09	1.68811e-07	1.06782e-07	LGALS1/TAGLN2/ANXA2/EMP3/SH3BGRL3/CD9/TSC22D1/ACTG1	8
Leukemic_S7	CellType	TRAVAGLINI_LUNG_BASOPHIL_MAST_1_CELL	9/50	276/24283	4.63271e-09	1.69749e-07	1.07376e-07	VIM/LMNA/ANXA1/MYADM/TUBA1A/CD9/CD44/SRGN/TSC22D1	9
Leukemic_S7	CellType	HU_FETAL_RETINA_FIBROBLAST	10/50	385/24283	5.21874e-09	1.87681e-07	1.18719e-07	S100A10/LGALS1/CD99/AHNAK/ANXA2/EMP3/KLF2/S100A11/IQGAP1/CAST	10
Leukemic_S7	CellType	LAKE_ADULT_KIDNEY_C23_ENDOTHELIAL_CELLS_AVR	7/50	126/24283	7.10352e-09	2.50819e-07	1.58657e-07	VIM/AHNAK/CD9/TMSB10/MYL6/TMSB4X/ACTG1	7
Leukemic_S7	CellType	TRAVAGLINI_LUNG_MACROPHAGE_CELL	8/50	201/24283	7.63903e-09	2.64911e-07	1.6757e-07	VIM/S100A10/LGALS1/ANXA2/CD9/S100A11/GLIPR2/RGCC	8
Leukemic_S7	CellType	FAN_EMBRYONIC_CTX_BRAIN_EFFECTOR_T_CELL	7/50	132/24283	9.82325e-09	3.3468e-07	2.11703e-07	CRIP1/S100A4/EMP3/CD44/IQGAP1/SRGN/PTPRC	7
Leukemic_S7	CellType	MENON_FETAL_KIDNEY_3_STROMAL_CELLS	6/50	81/24283	1.61269e-08	5.39975e-07	3.41563e-07	VIM/LGALS1/TUBA1A/ATP2B1/MYL6/TMSB4X	6
Leukemic_S7	CellType	CUI_DEVELOPING_HEART_C9_B_T_CELL	7/50	155/24283	2.98963e-08	9.84044e-07	6.22461e-07	CD44/TSC22D3/CD52/SRGN/UCP2/PTPRC/RGCC	7
Leukemic_S7	CellType	HE_LIM_SUN_FETAL_LUNG_C5_CD5_POS_CCL22_NEG_MATURE_B_CELL	7/50	160/24283	3.72094e-08	1.20434e-06	7.61813e-07	S100A10/S100A4/S100A6/AHNAK/CD44/SRGN/RGCC	7
Leukemic_S7	CellType	AIZARANI_LIVER_C3_NK_NKT_CELLS_2	7/50	162/24283	4.05314e-08	1.29036e-06	8.16223e-07	S100A4/ANXA1/CD44/TSC22D3/CD52/TMSB4X/PTPRC	7
Leukemic_S7	CellType	GAO_LARGE_INTESTINE_ADULT_CI_MESENCHYMAL_CELLS	9/50	361/24283	4.70188e-08	1.47275e-06	9.31595e-07	VIM/LGALS1/S100A4/EMP3/CD52/SRGN/ANKRD28/PTPRC/RGCC	9
Leukemic_S7	CellType	LAKE_ADULT_KIDNEY_C9_THIN_ASCENDING_LIMB	8/50	268/24283	7.12938e-08	2.19766e-06	1.39014e-06	S100A10/S100A6/ANXA2/CD9/CALM1/MYL6/CAST/ACTG1	8
Leukemic_S7	CellType	TRAVAGLINI_LUNG_CLASSICAL_MONOCYTE_CELL	8/50	270/24283	7.5489e-08	2.29062e-06	1.44894e-06	LGALS1/S100A4/S100A6/AHNAK/TMSB10/IQGAP1/GAS7/CAST	8
Leukemic_S7	CellType	FAN_OVARY_CL10_PUTATIVE_EARLY_ATRESIA_GRANULOSA_CELL	8/50	274/24283	8.45205e-08	2.52521e-06	1.59733e-06	S100A10/CD99/TUBA1A/DBI/TMSB10/MYL6/TMSB4X/ACTG1	8
Leukemic_S7	CellType	AIZARANI_LIVER_C39_EPCAM_POS_BILE_DUCT_CELLS_4	7/50	184/24283	9.7044e-08	2.85545e-06	1.80623e-06	S100A6/AHNAK/MYADM/ANXA2/KLF6/S100A11/ACTG1	7
Leukemic_S7	CellType	FAN_OVARY_CL6_PUTATIVE_EARLY_ATRETIC_FOLLICLE_THECAL_CELL_2	8/50	300/24283	1.69192e-07	4.90405e-06	3.10208e-06	VIM/LGALS1/S100A6/MYADM/TUBA1A/TSC22D3/HMGN3/CFD	8
Leukemic_S7	GOMF	CALCIUM_DEPENDENT_PROTEIN_BINDING	5/50	62/24283	1.78503e-07	5.05097e-06	3.19502e-06	ANXA1/S100A6/ANXA2/S100A11/CALM1	5
Leukemic_S7	CellType	AIZARANI_LIVER_C18_NK_NKT_CELLS_5	6/50	121/24283	1.79463e-07	5.05097e-06	3.19502e-06	VIM/ANXA1/ATP2B1/SAMHD1/KLF2/S100A11	6
Leukemic_S7	CellType	FAN_EMBRYONIC_CTX_BRAIN_ENDOTHELIAL_2	8/50	303/24283	1.82534e-07	5.06403e-06	3.20327e-06	CRIP1/VIM/LGALS1/TAGLN2/LMNA/CRIP2/ANXA2/CD9	8
Leukemic_S7	GOBP	MEMBRANE_RAFT_ORGANIZATION	4/50	25/24283	1.94833e-07	5.32911e-06	3.37095e-06	S100A10/MYADM/ANXA2/PTPRC	4
Leukemic_S7	CellType	CUI_DEVELOPING_HEART_C5_VALVAR_CELL	7/50	205/24283	2.02553e-07	5.46331e-06	3.45584e-06	S100A10/LGALS1/LMNA/S100A6/TUBA1A/CD9/TSC22D1	7
Leukemic_S7	CellType	RUBENSTEIN_SKELETAL_MUSCLE_SATELLITE_CELLS	8/50	310/24283	2.17228e-07	5.77886e-06	3.65545e-06	VIM/LMNA/S100A4/S100A6/TUBA1A/DBI/CD9/TSC22D1	8
Leukemic_S7	GOCC	CELL_SUBSTRATE_JUNCTION	9/50	435/24283	2.28712e-07	6.00215e-06	3.79669e-06	VIM/ANXA1/CD99/AHNAK/CD9/CD44/IQGAP1/ACTG1/PTPRC	9
Leukemic_S7	CellType	FAN_EMBRYONIC_CTX_BRAIN_ENDOTHELIAL_1	9/50	440/24283	2.51791e-07	6.51972e-06	4.12408e-06	VIM/S100A10/TAGLN2/ANXA1/CRIP2/AHNAK/CD9/TSC22D1/RGCC	9
Leukemic_S7	CellType	HU_FETAL_RETINA_RGC	9/50	443/24283	2.6659e-07	6.81208e-06	4.30901e-06	S100A10/CRIP2/SH3BGRL3/TPPP3/TUBA1A/DBI/TMSB10/TMSB4X/TSC22D1	9
Leukemic_S7	CellType	RUBENSTEIN_SKELETAL_MUSCLE_SMOOTH_MUSCLE_CELLS	9/50	445/24283	2.76871e-07	6.9829e-06	4.41707e-06	CRIP1/VIM/LMNA/S100A4/CRIP2/DBI/CD9/MYL6/TSC22D1	9
Leukemic_S7	CellType	DURANTE_ADULT_OLFACTORY_NEUROEPITHELIUM_CD8_T_CELLS	5/50	73/24283	4.07355e-07	1.00229e-05	6.34001e-06	SH3BGRL3/TSC22D3/CD52/TMSB4X/PTPRC	5
Leukemic_S7	CellType	CUI_DEVELOPING_HEART_VALVAR_ENDOTHELIAL_CELL	6/50	139/24283	4.07727e-07	1.00229e-05	6.34001e-06	CRIP1/S100A10/S100A4/S100A6/CD9/CD44	6
Leukemic_S7	CellType	FAN_OVARY_CL17_PUTATIVE_APOPTOTIC_SMOOTH_MUSCLE_CELL	7/50	231/24283	4.54047e-07	1.1022e-05	6.97201e-06	LGALS1/LMNA/CD9/CD44/CALM1/MYL6/TSC22D1	7
Leukemic_S7	CellType	VANGURP_PANCREATIC_DELTA_CELL	5/50	75/24283	4.66635e-07	1.11877e-05	7.07684e-06	VIM/S100A6/TPPP3/CD9/TMSB4X	5
Leukemic_S7	CellType	RUBENSTEIN_SKELETAL_MUSCLE_PERICYTES	6/50	144/24283	5.02052e-07	1.18901e-05	7.52112e-06	CRIP1/LGALS1/CRIP2/TUBA1A/CD9/CD44	6
Leukemic_S7	CellType	DURANTE_ADULT_OLFACTORY_NEUROEPITHELIUM_RESPIRATORY_HORIZONTAL_BASAL_CELLS	4/50	33/24283	6.22648e-07	1.45685e-05	9.21534e-06	ANXA1/ANXA2/CD9/S100A11	4
Leukemic_S7	CellType	MURARO_PANCREAS_ENDOTHELIAL_CELL	8/50	362/24283	7.02202e-07	1.62342e-05	1.0269e-05	VIM/LGALS1/EMP1/CD9/TMSB10/SRGN/TSC22D1/RGCC	8
Leukemic_S7	CellType	TRAVAGLINI_LUNG_CAPILLARY_INTERMEDIATE_1_CELL	6/50	158/24283	8.65305e-07	1.97697e-05	1.25054e-05	S100A4/ANXA1/MYADM/TUBA1A/TSC22D3/RGCC	6
Leukemic_S7	CellType	FAN_OVARY_CL1_GPRC5A_TNFRS12A_HIGH_SELECTABLE_FOLLICLE_STROMAL_CELL	8/50	380/24283	1.01058e-06	2.28203e-05	1.44351e-05	VIM/LMNA/MYADM/EMP1/TUBA1A/CFD/ANKRD28/ACTG1	8
Leukemic_S7	CellType	HU_FETAL_RETINA_MICROGLIA	8/50	382/24283	1.05107e-06	2.34619e-05	1.48409e-05	KLF6/SAMHD1/KLF2/S100A11/SRGN/UCP2/TMSB4X/PTPRC	8
Leukemic_S7	CellType	CUI_DEVELOPING_HEART_C8_MACROPHAGE	7/50	275/24283	1.45833e-06	3.21826e-05	2.03573e-05	S100A4/SH3BGRL3/KLF6/IQGAP1/SRGN/UCP2/PTPRC	7
Leukemic_S7	CellType	TRAVAGLINI_LUNG_CAPILLARY_AEROCYTE_CELL	4/50	42/24283	1.68008e-06	3.6341e-05	2.29877e-05	LGALS1/S100A4/S100A6/TUBA1A	4
Leukemic_S7	CellType	HE_LIM_SUN_FETAL_LUNG_C7_LATE_SCHWANN_CELL	5/50	97/24283	1.68419e-06	3.6341e-05	2.29877e-05	AHNAK/EMP3/SAMHD1/CD44/S100A11	5
Leukemic_S7	CellType	CUI_DEVELOPING_HEART_5TH_WEEK_ATRIAL_CARDIOMYOCYTE	4/50	44/24283	2.03147e-06	4.33529e-05	2.74231e-05	LGALS1/S100A4/DBI/TMSB4X	4
Leukemic_S7	CellType	FAN_OVARY_CL18_B_LYMPHOCYTE	8/50	422/24283	2.20683e-06	4.65834e-05	2.94665e-05	CRIP1/TAGLN2/EMP3/SH3BGRL3/DBI/CD44/SRGN/UCP2	8
Leukemic_S7	GOCC	CELL_LEADING_EDGE	8/50	423/24283	2.24589e-06	4.68981e-05	2.96656e-05	VIM/S100A6/MYADM/SH3BGRL3/ATP2B1/CD44/S100A11/IQGAP1	8
Leukemic_S7	CellType	HE_LIM_SUN_FETAL_LUNG_C1_LATE_BASAL_CELL	5/50	105/24283	2.49246e-06	5.14932e-05	3.25723e-05	LGALS1/ANXA1/EMP1/KLF2/RGCC	5
Leukemic_S7	CellType	HE_LIM_SUN_FETAL_LUNG_C1_PROXIMAL_BASAL_CELL	6/50	193/24283	2.77056e-06	5.6636e-05	3.58254e-05	LGALS1/ANXA1/EMP1/EMP3/KLF2/CAMK1D	6
Leukemic_S7	CellType	AIZARANI_LIVER_C21_STELLATE_CELLS_1	6/50	194/24283	2.85454e-06	5.77449e-05	3.65268e-05	VIM/LGALS1/LMNA/MYADM/EMP1/TSC22D1	6
Leukemic_S7	CellType	TRAVAGLINI_LUNG_LYMPHATIC_CELL	6/50	209/24283	4.38455e-06	8.77814e-05	5.55265e-05	S100A10/LMNA/ANXA2/UCP2/GAS7/GLIPR2	6
Leukemic_S7	CellType	LAKE_ADULT_KIDNEY_C19_COLLECTING_DUCT_INTERCALATED_CELLS_TYPE_A_MEDULLA	7/50	326/24283	4.48593e-06	8.88946e-05	5.62307e-05	S100A10/ANXA2/CD9/CALM1/MYL6/TMSB4X/ACTG1	7
Leukemic_S7	GOMF	CADHERIN_BINDING	7/50	334/24283	5.25807e-06	0.000103143	6.52437e-05	TAGLN2/ANXA1/AHNAK/ANXA2/S100A11/IQGAP1/CAST	7
Leukemic_S7	GOBP	REGULATION_OF_PLASMA_MEMBRANE_ORGANIZATION	3/50	18/24283	6.55819e-06	0.000126099	7.97645e-05	S100A10/AHNAK/ANXA2	3
Leukemic_S7	GOMF	CADHERIN_BINDING_INVOLVED_IN_CELL_CELL_ADHESION	3/50	18/24283	6.55819e-06	0.000126099	7.97645e-05	ANXA1/ANXA2/S100A11	3
Leukemic_S7	CellType	RUBENSTEIN_SKELETAL_MUSCLE_PCV_ENDOTHELIAL_CELLS	6/50	225/24283	6.69251e-06	0.00012742	8.06002e-05	S100A10/CRIP2/TMSB10/KLF2/TMSB4X/CAST	6
Leukemic_S7	CellType	AIZARANI_LIVER_C34_MHC_II_POS_B_CELLS	5/50	134/24283	8.24036e-06	0.000155367	9.82779e-05	ATP2B1/KLF2/CAMK1D/CD52/UCP2	5
Leukemic_S7	CellType	HE_LIM_SUN_FETAL_LUNG_C1_PROXIMAL_SECRETORY_PROGENITORS_CELL	5/50	135/24283	8.54409e-06	0.000159544	0.000100921	ANXA1/EMP1/SAMHD1/CAMK1D/GLIPR2	5
Leukemic_S7	CellType	LAKE_ADULT_KIDNEY_C17_COLLECTING_SYSTEM_PCS_STRESSED_DISSOC_SUBSET	6/50	240/24283	9.6709e-06	0.000178866	0.000113142	LMNA/AHNAK/KLF6/IQGAP1/CAST/ACTG1	6
Leukemic_S7	GOBP	NEGATIVE_REGULATION_OF_CYTOKINE_PRODUCTION	7/50	373/24283	1.07916e-05	0.000197711	0.000125063	ANXA1/ATP2B1/KLF2/SRGN/TMSB4X/PTPRC/RGCC	7
Leukemic_S7	CellType	FAN_OVARY_CL3_MATURE_CUMULUS_GRANULOSA_CELL_1	6/50	254/24283	1.33433e-05	0.000242175	0.000153189	CD99/DBI/TMSB10/MYL6/TMSB4X/ACTG1	6
Leukemic_S7	GOBP	REGULATION_OF_ACTIN_FILAMENT_BASED_PROCESS	7/50	387/24283	1.3694e-05	0.000245728	0.000155436	S100A10/MYADM/TMSB10/IQGAP1/TMSB4X/ACTG1/RGCC	7
Leukemic_S7	CellType	HE_LIM_SUN_FETAL_LUNG_C1_MID_BASAL_CELL	5/50	149/24283	1.37921e-05	0.000245728	0.000155436	LGALS1/ANXA1/EMP1/EMP3/CAMK1D	5
Leukemic_S7	CellType	GAUTAM_EYE_CORNEA_ELF3_HIGH_EPITHELIAL_CELLS	5/50	152/24283	1.51878e-05	0.000268133	0.000169609	CRIP1/TAGLN2/S100A6/EMP1/ANXA2	5
Leukemic_S7	CellType	DURANTE_ADULT_OLFACTORY_NEUROEPITHELIUM_MAST_CELLS	4/50	74/24283	1.6454e-05	0.00028787	0.000182094	EMP3/CD44/SRGN/ANKRD28	4
Leukemic_S7	GOBP	REGULATION_OF_ACTIN_FILAMENT_ORGANIZATION	6/50	267/24283	1.76935e-05	0.000306792	0.000194063	S100A10/MYADM/TMSB10/TMSB4X/ACTG1/RGCC	6
Leukemic_S7	CellType	HE_LIM_SUN_FETAL_LUNG_C7_MID_SCHWANN_CELL	6/50	268/24283	1.80705e-05	0.000310557	0.000196445	ANXA1/AHNAK/EMP3/SAMHD1/ANKRD28/RGCC	6
Leukemic_S7	CellType	TRAVAGLINI_LUNG_BRONCHIAL_VESSEL_2_CELL	6/50	272/24283	1.96443e-05	0.000334642	0.000211679	LMNA/EMP1/SRGN/TSC22D1/ACTG1/RGCC	6
Leukemic_S7	CellType	DURANTE_ADULT_OLFACTORY_NEUROEPITHELIUM_PERICYTES	4/50	79/24283	2.13238e-05	0.000357041	0.000225848	VIM/CRIP2/EMP1/KLF2	4
Leukemic_S7	GOBP	PROTEIN_POLYMERIZATION	6/50	276/24283	2.13269e-05	0.000357041	0.000225848	MYADM/TPPP3/TUBA1A/TMSB10/GAS7/TMSB4X	6
Leukemic_S7	GOBP	PLASMA_MEMBRANE_ORGANIZATION	5/50	170/24283	2.60339e-05	0.000432118	0.000273338	S100A10/AHNAK/ANXA2/CD9/PTPRC	5
Leukemic_S7	GOBP	PLASMA_MEMBRANE_REPAIR	3/50	29/24283	2.89022e-05	0.000475661	0.000300882	S100A10/AHNAK/ANXA2	3
Leukemic_S7	CellType	ZHONG_PFC_MAJOR_TYPES_MICROGLIA	7/50	438/24283	3.02796e-05	0.000494143	0.000312573	KLF6/KLF2/S100A11/TSC22D3/SRGN/UCP2/PTPRC	7
Leukemic_S7	GOBP	WOUND_HEALING	7/50	441/24283	3.16239e-05	0.000510695	0.000323042	S100A10/ANXA1/AHNAK/ANXA2/CD9/CD44/ACTG1	7
Leukemic_S7	CellType	DURANTE_ADULT_OLFACTORY_NEUROEPITHELIUM_CD4_T_CELLS	3/50	30/24283	3.2067e-05	0.000510695	0.000323042	TSC22D3/CD52/PTPRC	3
Leukemic_S7	GOBP	ACTIN_FILAMENT_ORGANIZATION	7/50	442/24283	3.20828e-05	0.000510695	0.000323042	S100A10/MYADM/TMSB10/GAS7/TMSB4X/ACTG1/RGCC	7
Leukemic_S7	GOCC	RUFFLE	5/50	182/24283	3.60847e-05	0.000569728	0.000360384	S100A6/MYADM/SH3BGRL3/S100A11/IQGAP1	5
Leukemic_S7	GOCC	PLATELET_ALPHA_GRANULE	4/50	91/24283	3.72485e-05	0.00058336	0.000369007	CD9/SRGN/TMSB4X/CFD	4
Leukemic_S7	CellType	ZHENG_CORD_BLOOD_C6_HSC_MULTIPOTENT_PROGENITOR	4/50	97/24283	4.78526e-05	0.000743438	0.000470265	TSC22D3/SRGN/TSC22D1/PTPRC	4
Leukemic_S7	GOCC	MEMBRANE_MICRODOMAIN	6/50	326/24283	5.4034e-05	0.000832809	0.000526797	S100A10/AHNAK/MYADM/ANXA2/ATP2B1/PTPRC	6
Leukemic_S7	HALLMARK	IL2_STAT5_SIGNALING	5/50	199/24283	5.51967e-05	0.000844032	0.000533896	AHNAK/EMP1/KLF6/CD44/GLIPR2	5
Leukemic_S7	HALLMARK	TNFA_SIGNALING_VIA_NFKB	5/50	200/24283	5.65248e-05	0.000857587	0.00054247	ATP2B1/KLF6/CD44/KLF2/TSC22D1	5
Leukemic_S7	GOCC	ACTIN_CYTOSKELETON	7/50	488/24283	5.99918e-05	0.000903133	0.000571281	ANXA1/AHNAK/MYADM/IQGAP1/GAS7/MYL6/ACTG1	7
Leukemic_S7	CellType	DURANTE_ADULT_OLFACTORY_NEUROEPITHELIUM_UNSPECIFIED	3/50	37/24283	6.07498e-05	0.000907508	0.000574049	TPPP3/TUBA1A/CALM1	3
Leukemic_S7	GOBP	REGULATION_OF_CELL_CELL_ADHESION	7/50	493/24283	6.39572e-05	0.000948128	0.000599743	LGALS1/ANXA1/MYADM/CD9/CD44/PTPRC/RGCC	7
Leukemic_S7	GOCC	ACTIN_FILAMENT	4/50	105/24283	6.52253e-05	0.000959603	0.000607001	ANXA1/IQGAP1/GAS7/ACTG1	4
Leukemic_S7	GOBP	MAINTENANCE_OF_LOCATION	6/50	346/24283	7.50716e-05	0.00109616	0.00069338	ANXA1/TMSB10/SRGN/CALM1/TMSB4X/PTPRC	6
Leukemic_S7	CellType	CUI_DEVELOPING_HEART_LEFT_VENTRICULAR_CARDIOMYOCYTE	3/50	40/24283	7.69116e-05	0.00111464	0.000705074	LGALS1/ANXA1/S100A11	3
Leukemic_S7	GOMF	STRUCTURAL_CONSTITUENT_OF_CYTOSKELETON	4/50	111/24283	8.09808e-05	0.00116492	0.000736878	VIM/LMNA/TUBA1A/ACTG1	4
Leukemic_S7	CellType	AIZARANI_LIVER_C7_EPCAM_POS_BILE_DUCT_CELLS_2	5/50	219/24283	8.67948e-05	0.00123938	0.000783975	S100A6/MYADM/ANXA2/TPPP3/ACTG1	5
Leukemic_S7	CellType	HE_LIM_SUN_FETAL_LUNG_C0_LATE_AIRWAY_SMC_CELL	4/50	115/24283	9.29157e-05	0.0013171	0.000833135	CRIP1/CD9/KLF2/TSPAN2	4
Leukemic_S7	CellType	HAY_BONE_MARROW_MONOCYTE	5/50	226/24283	0.000100635	0.00141619	0.000895815	TPPP3/TUBA1A/S100A11/MYL6/TMSB4X	5
Leukemic_S7	CellType	TRAVAGLINI_LUNG_NEUTROPHIL_CELL	6/50	366/24283	0.000102196	0.00142781	0.000903167	S100A6/EMP3/KLF2/S100A11/SRGN/MYL6	6
Leukemic_S7	CellType	AIZARANI_LIVER_C6_KUPFFER_CELLS_2	5/50	228/24283	0.000104885	0.00145491	0.000920307	TMSB10/SAMHD1/S100A11/UCP2/CFD	5
Leukemic_S7	GOBP	MAINTENANCE_OF_LOCATION_IN_CELL	5/50	232/24283	0.000113798	0.00156734	0.000991429	TMSB10/SRGN/CALM1/TMSB4X/PTPRC	5
Leukemic_S7	GOBP	REGULATION_OF_SUPRAMOLECULAR_FIBER_ORGANIZATION	6/50	375/24283	0.000116705	0.00159606	0.0010096	S100A10/MYADM/TMSB10/TMSB4X/ACTG1/RGCC	6
Leukemic_S7	GOCC	BASOLATERAL_PLASMA_MEMBRANE	5/50	236/24283	0.000123281	0.00167421	0.00105903	ANXA1/ANXA2/ATP2B1/CD44/IQGAP1	5
Leukemic_S7	GOCC	MYELIN_SHEATH	3/50	49/24283	0.000141565	0.00190916	0.00120765	ANXA2/CALM1/TSPAN2	3
Leukemic_S7	GOMF	CELL_CELL_ADHESION_MEDIATOR_ACTIVITY	3/50	51/24283	0.000159551	0.00213688	0.00135169	ANXA1/ANXA2/S100A11	3
Leukemic_S7	CellType	HE_LIM_SUN_FETAL_LUNG_C5_CD5_NEG_MATURE_B_CELL	3/50	52/24283	0.000169074	0.00224891	0.00142256	AHNAK/ATP2B1/CD44	3
Leukemic_S7	CellType	LAKE_ADULT_KIDNEY_C7_PROXIMAL_TUBULE_EPITHELIAL_CELLS_S3	4/50	135/24283	0.000172555	0.0022796	0.00144197	S100A6/KLF6/TMSB10/CALM1	4
Leukemic_S7	GOBP	REGULATION_OF_WOUND_HEALING	4/50	137/24283	0.000182578	0.00237949	0.00150516	ANXA1/ANXA2/CD9/ACTG1	4
Leukemic_S7	GOBP	CALCIUM_ION_EXPORT_ACROSS_PLASMA_MEMBRANE	2/50	10/24283	0.000185017	0.00237949	0.00150516	ATP2B1/CALM1	2
Leukemic_S7	GOBP	MEMBRANE_RAFT_ASSEMBLY	2/50	10/24283	0.000185017	0.00237949	0.00150516	S100A10/ANXA2	2
Leukemic_S7	GOBP	SEQUESTERING_OF_ACTIN_MONOMERS	2/50	10/24283	0.000185017	0.00237949	0.00150516	TMSB10/TMSB4X	2
Leukemic_S7	HALLMARK	COAGULATION	4/50	138/24283	0.000187745	0.00239868	0.0015173	ANXA1/CRIP2/CD9/CFD	4
Leukemic_S7	GOCC	COLLAGEN_CONTAINING_EXTRACELLULAR_MATRIX	6/50	416/24283	0.000204878	0.00260048	0.00164495	S100A10/LGALS1/S100A4/ANXA1/S100A6/ANXA2	6
Leukemic_S7	GOBP	BLEB_ASSEMBLY	2/50	11/24283	0.000225834	0.00282949	0.0017898	EMP1/EMP3	2
Leukemic_S7	GOBP	POSITIVE_REGULATION_OF_VESICLE_FUSION	2/50	11/24283	0.000225834	0.00282949	0.0017898	ANXA1/ANXA2	2
Leukemic_S7	GOCC	NUCLEAR_PERIPHERY	4/50	147/24283	0.000239107	0.00297658	0.00188285	VIM/S100A10/LMNA/ANXA2	4
Leukemic_S7	GOBP	RESPONSE_TO_CALCIUM_ION	4/50	150/24283	0.000258274	0.0031947	0.00202082	TUBA1A/IQGAP1/CALM1/ACTG1	4
Leukemic_S7	GOBP	HETEROTYPIC_CELL_CELL_ADHESION	3/50	62/24283	0.000285179	0.00346137	0.0021895	MYADM/CD44/PTPRC	3
Leukemic_S7	GOMF	CELL_ADHESION_MEDIATOR_ACTIVITY	3/50	62/24283	0.000285179	0.00346137	0.0021895	ANXA1/ANXA2/S100A11	3
Leukemic_S7	CellType	ZHONG_PFC_C8_ORG_PROLIFERATING	3/50	62/24283	0.000285179	0.00346137	0.0021895	LGALS1/ANXA2/EMP3	3
Leukemic_S7	CellType	FAN_OVARY_CL11_MURAL_GRANULOSA_CELL	6/50	444/24283	0.000290616	0.00350544	0.00221738	VIM/CD99/TUBA1A/KLF6/TMSB10/ACTG1	6
Leukemic_S7	CellType	DURANTE_ADULT_OLFACTORY_NEUROEPITHELIUM_RESPIRATORY_CILIATED_CELLS	4/50	155/24283	0.000292639	0.00350806	0.00221904	CRIP1/TPPP3/TUBA1A/HMGN3	4
Leukemic_S7	GOCC	BASAL_PART_OF_CELL	5/50	287/24283	0.000305434	0.00363845	0.00230152	ANXA1/ANXA2/ATP2B1/CD44/IQGAP1	5
Leukemic_S7	CellType	AIZARANI_LIVER_C1_NK_NKT_CELLS_1	4/50	157/24283	0.000307263	0.00363845	0.00230152	SH3BGRL3/CD44/TMSB4X/PTPRC	4
Leukemic_S7	GOBP	MAINTENANCE_OF_PROTEIN_LOCATION_IN_CELL	3/50	64/24283	0.000313257	0.00366473	0.00231814	TMSB10/SRGN/TMSB4X	3
Leukemic_S7	GOBP	NEGATIVE_REGULATION_OF_ACTIN_FILAMENT_POLYMERIZATION	3/50	64/24283	0.000313257	0.00366473	0.00231814	MYADM/TMSB10/TMSB4X	3
Leukemic_S7	GOMF	PHOSPHOLIPASE_INHIBITOR_ACTIVITY	2/50	13/24283	0.000319432	0.00371459	0.00234968	ANXA1/ANXA2	2
Leukemic_S7	GOCC	CYTOPLASMIC_SIDE_OF_PLASMA_MEMBRANE	4/50	159/24283	0.000322405	0.00372685	0.00235743	S100A6/ATP2B1/IQGAP1/PTPRC	4
Leukemic_S7	CellType	CUI_DEVELOPING_HEART_COMPACT_VENTRICULAR_CARDIOMYOCYTE	3/50	65/24283	0.00032794	0.00374623	0.00236969	VIM/LGALS1/SRGN	3
Leukemic_S7	CellType	TRAVAGLINI_LUNG_MYOFIBROBLAST_CELL	3/50	65/24283	0.00032794	0.00374623	0.00236969	VIM/S100A10/CD9	3
Leukemic_S7	GOBP	ACTIN_FILAMENT_POLYMERIZATION	4/50	161/24283	0.000338074	0.00381709	0.00241452	MYADM/TMSB10/GAS7/TMSB4X	4
Leukemic_S7	HALLMARK	APOPTOSIS	4/50	161/24283	0.000338074	0.00381709	0.00241452	LMNA/ANXA1/EMP1/CD44	4
Leukemic_S7	GOCC	PLATELET_ALPHA_GRANULE_LUMEN	3/50	67/24283	0.000358621	0.00402567	0.00254646	SRGN/TMSB4X/CFD	3
Leukemic_S7	CellType	TRAVAGLINI_LUNG_AIRWAY_SMOOTH_MUSCLE_CELL	4/50	166/24283	0.000379628	0.00421595	0.00266682	CRIP2/CD9/TSPAN2/MYL6	4
Leukemic_S7	CellType	HE_LIM_SUN_FETAL_LUNG_C1_PROXIMAL_SECRETORY_2_CELL	5/50	301/24283	0.000379913	0.00421595	0.00266682	ANXA1/EMP1/SAMHD1/CAMK1D/GLIPR2	5
Leukemic_S7	CellType	BUSSLINGER_DUODENAL_DIFFERENTIATING_STEM_CELLS	5/50	305/24283	0.000403521	0.00445249	0.00281644	ANXA2/DBI/CD9/TMSB10/ACTG1	5
Leukemic_S7	GOBP	REGULATION_OF_RESPONSE_TO_WOUNDING	4/50	170/24283	0.000415407	0.00455775	0.00288302	ANXA1/ANXA2/CD9/ACTG1	4
Leukemic_S7	GOBP	REGULATION_OF_PROTEIN_MATURATION	3/50	71/24283	0.000425398	0.00464114	0.00293578	S100A10/ANXA2/CAST	3
Leukemic_S7	CellType	HE_LIM_SUN_FETAL_LUNG_C7_COL20A1_POS_SCHWANN_CELL	3/50	72/24283	0.000443252	0.00480891	0.0030419	S100A4/ANXA1/CD44	3
Leukemic_S7	GOBP	NEGATIVE_REGULATION_OF_CELL_ADHESION	5/50	312/24283	0.000447487	0.00482367	0.00305123	ANXA1/MYADM/CD9/PTPRC/RGCC	5
Leukemic_S7	GOBP	POSITIVE_REGULATION_OF_CELL_ADHESION	6/50	482/24283	0.00044958	0.00482367	0.00305123	S100A10/LGALS1/ANXA1/MYADM/CD44/PTPRC	6
Leukemic_S7	HALLMARK	CHOLESTEROL_HOMEOSTASIS	3/50	74/24283	0.000480389	0.00512591	0.00324242	CD9/S100A11/ACTG1	3
Leukemic_S7	GOBP	GLIOGENESIS	5/50	320/24283	0.000502063	0.00532791	0.00337019	VIM/ANXA1/TUBA1A/CD9/TSPAN2	5
Leukemic_S7	CellType	ZHONG_PFC_MAJOR_TYPES_ASTROCYTES	5/50	326/24283	0.00054618	0.00576458	0.00364641	VIM/LGALS1/DBI/CD9/RGCC	5
Leukemic_S7	GOCC	VESICLE_LUMEN	5/50	327/24283	0.000553808	0.00578458	0.00365906	ANXA2/S100A11/SRGN/TMSB4X/CFD	5
Leukemic_S7	GOMF	LIPASE_INHIBITOR_ACTIVITY	2/50	17/24283	0.000554033	0.00578458	0.00365906	ANXA1/ANXA2	2
Leukemic_S7	GOBP	NEGATIVE_REGULATION_OF_PROTEIN_POLYMERIZATION	3/50	79/24283	0.000581806	0.00602109	0.00380867	MYADM/TMSB10/TMSB4X	3
Leukemic_S7	CellType	DURANTE_ADULT_OLFACTORY_NEUROEPITHELIUM_MATURE_NEURONS	4/50	186/24283	0.000582886	0.00602109	0.00380867	TPPP3/TUBA1A/UCP2/CALM1	4
Leukemic_S7	GOBP	REGULATION_OF_PLASMINOGEN_ACTIVATION	2/50	18/24283	0.000622467	0.00639593	0.00404577	S100A10/ANXA2	2
Leukemic_S7	GOBP	REGULATION_OF_PROTEIN_POLYMERIZATION	4/50	190/24283	0.000631285	0.0064524	0.00408149	MYADM/TPPP3/TMSB10/TMSB4X	4
Leukemic_S7	GOBP	ACTIN_POLYMERIZATION_OR_DEPOLYMERIZATION	4/50	191/24283	0.000643817	0.00654603	0.00414072	MYADM/TMSB10/GAS7/TMSB4X	4
Leukemic_S7	CellType	CUI_DEVELOPING_HEART_VASCULAR_ENDOTHELIAL_CELL	4/50	193/24283	0.000669409	0.00673571	0.0042607	EMP3/KLF2/TSPAN2/TSC22D1	4
Leukemic_S7	GOCC	CYTOPLASMIC_SIDE_OF_MEMBRANE	4/50	193/24283	0.000669409	0.00673571	0.0042607	S100A6/ATP2B1/IQGAP1/PTPRC	4
Leukemic_S7	CellType	CUI_DEVELOPING_HEART_C6_EPICARDIAL_CELL	4/50	195/24283	0.000695715	0.00693128	0.00438441	CRIP1/S100A10/S100A6/KLF6	4
Leukemic_S7	GOBP	MYELOID_CELL_DEVELOPMENT	3/50	84/24283	0.000695983	0.00693128	0.00438441	ANXA2/KLF2/TSPAN2	3
Leukemic_S7	HALLMARK	EPITHELIAL_MESENCHYMAL_TRANSITION	4/50	200/24283	0.000764676	0.00757653	0.00479257	VIM/LGALS1/EMP3/CD44	4
Leukemic_S7	GOBP	NEGATIVE_REGULATION_OF_CELL_CELL_ADHESION	4/50	205/24283	0.000838342	0.00826427	0.0052276	ANXA1/MYADM/CD9/RGCC	4
Leukemic_S7	GOBP	CALCIUM_ION_TRANSMEMBRANE_TRANSPORT	5/50	360/24283	0.000853689	0.00837305	0.00529641	AHNAK/ANXA2/ATP2B1/CALM1/PTPRC	5
Leukemic_S7	GOBP	MAINTENANCE_OF_PROTEIN_LOCATION	3/50	91/24283	0.000878433	0.00857245	0.00542254	TMSB10/SRGN/TMSB4X	3
Leukemic_S7	GOBP	RESPONSE_TO_METAL_ION	5/50	367/24283	0.000930404	0.00903243	0.0057135	CRIP1/TUBA1A/IQGAP1/CALM1/ACTG1	5
Leukemic_S7	GOBP	POSITIVE_REGULATION_OF_PHOSPHOPROTEIN_PHOSPHATASE_ACTIVITY	2/50	22/24283	0.00093487	0.00903243	0.0057135	CALM1/PTPRC	2
Leukemic_S7	CellType	FAN_EMBRYONIC_CTX_BIG_GROUPS_MICROGLIA	5/50	371/24283	0.000976486	0.00938781	0.0059383	KLF2/S100A11/SRGN/UCP2/PTPRC	5
Leukemic_S7	CellType	ZHENG_CORD_BLOOD_C10_MULTILYMPHOID_PROGENITOR	3/50	97/24283	0.00105691	0.0101109	0.00639572	CD99/CD52/ACTG1	3
Leukemic_S7	CellType	HE_LIM_SUN_FETAL_LUNG_C1_SMG_BASAL_CELL	5/50	380/24283	0.00108638	0.0102635	0.00649223	LGALS1/EMP3/MAMDC2/KLF2/TSPAN2	5
Leukemic_S7	CellType	FAN_OVARY_CL2_PUTATIVE_EARLY_ATRETIC_FOLLICLE_THECAL_CELL_1	3/50	98/24283	0.00108871	0.0102635	0.00649223	LGALS1/S100A6/HMGN3	3
Leukemic_S7	GOBP	HOMOTYPIC_CELL_CELL_ADHESION	3/50	98/24283	0.00108871	0.0102635	0.00649223	CD99/CD9/ACTG1	3
Leukemic_S7	CellType	LAKE_ADULT_KIDNEY_C12_THICK_ASCENDING_LIMB	5/50	381/24283	0.00109913	0.0103117	0.00652269	S100A10/S100A6/CRIP2/TMSB10/MYL6	5
Leukemic_S7	GOBP	REGULATION_OF_VESICLE_FUSION	2/50	24/24283	0.00111405	0.0104014	0.00657945	ANXA1/ANXA2	2
Leukemic_S7	CellType	ZHENG_CORD_BLOOD_C3_MEGAKARYOCYTE_ERYTHROID_PROGENITOR	3/50	100/24283	0.00115412	0.010724	0.00678349	S100A4/S100A6/EMP3	3
Leukemic_S7	CellType	FAN_EMBRYONIC_CTX_BRAIN_B_CELL	3/50	101/24283	0.00118774	0.0109837	0.00694782	CRIP1/TAGLN2/CD52	3
Leukemic_S7	CellType	HE_LIM_SUN_FETAL_LUNG_C1_PROXIMAL_SECRETORY_3_CELL	4/50	226/24283	0.00120308	0.0110729	0.00700419	ANXA1/SAMHD1/CAMK1D/GLIPR2	4
Leukemic_S7	CellType	HE_LIM_SUN_FETAL_LUNG_C3_HMOX1_POS_PRIMITIVE_ERYTHROBLAST	2/50	25/24283	0.00120934	0.011078	0.00700743	S100A4/MTURN	2
Leukemic_S7	GOBP	POSITIVE_REGULATION_OF_ERK1_AND_ERK2_CASCADE	4/50	227/24283	0.00122281	0.0111488	0.00705225	CD44/GLIPR2/MTURN/PTPRC	4
Leukemic_S7	GOBP	REGULATION_OF_LEUKOCYTE_MIGRATION	4/50	228/24283	0.00124278	0.0112779	0.00713389	ANXA1/CD99/CD9/CAMK1D	4
Leukemic_S7	GOBP	INTERLEUKIN_8_PRODUCTION	3/50	104/24283	0.00129227	0.0116185	0.00734933	ANXA1/TMSB4X/PTPRC	3
Leukemic_S7	GOBP	REGULATION_OF_ACTOMYOSIN_STRUCTURE_ORGANIZATION	3/50	104/24283	0.00129227	0.0116185	0.00734933	S100A10/ACTG1/RGCC	3
Leukemic_S7	GOBP	PLASMINOGEN_ACTIVATION	2/50	26/24283	0.00130839	0.0116555	0.00737274	S100A10/ANXA2	2
Leukemic_S7	GOBP	REGULATION_OF_HETEROTYPIC_CELL_CELL_ADHESION	2/50	26/24283	0.00130839	0.0116555	0.00737274	MYADM/CD44	2
Leukemic_S7	GOBP	REGULATION_OF_ACTIN_FILAMENT_BUNDLE_ASSEMBLY	3/50	108/24283	0.00144042	0.0127731	0.00807966	S100A10/ACTG1/RGCC	3
Leukemic_S7	CellType	DURANTE_ADULT_OLFACTORY_NEUROEPITHELIUM_RESPIRATORY_COLUMNAR_CELLS	2/50	28/24283	0.00151777	0.0132175	0.00836079	ANXA2/CD9	2
Leukemic_S7	GOBP	POSITIVE_REGULATION_OF_COLLAGEN_METABOLIC_PROCESS	2/50	28/24283	0.00151777	0.0132175	0.00836079	VIM/RGCC	2
Leukemic_S7	GOBP	POSITIVE_REGULATION_OF_PROTEIN_MATURATION	2/50	28/24283	0.00151777	0.0132175	0.00836079	S100A10/ANXA2	2
Leukemic_S7	GOMF	ACTIN_MONOMER_BINDING	2/50	28/24283	0.00151777	0.0132175	0.00836079	TMSB10/TMSB4X	2
Leukemic_S7	GOBP	MYELOID_LEUKOCYTE_MIGRATION	4/50	242/24283	0.00154678	0.0134101	0.00848259	ANXA1/CD99/CD9/CAMK1D	4
Leukemic_S7	GOBP	STRESS_FIBER_ASSEMBLY	3/50	111/24283	0.00155826	0.0134495	0.00850754	S100A10/ACTG1/RGCC	3
Leukemic_S7	CellType	DESCARTES_FETAL_EYE_CORNEAL_AND_CONJUNCTIVAL_EPITHELIAL_CELLS	4/50	244/24283	0.00159408	0.0136782	0.00865218	CRIP1/ANXA1/S100A6/CD9	4
Leukemic_S7	CellType	MENON_FETAL_KIDNEY_5_PROXIMAL_TUBULE_CELLS	3/50	112/24283	0.00159884	0.0136782	0.00865218	S100A10/DBI/CALM1	3
Leukemic_S7	CellType	MURARO_PANCREAS_DELTA_CELL	4/50	250/24283	0.001742	0.0147785	0.0093482	TPPP3/CD9/UCP2/MTURN	4
Leukemic_S7	GOBP	MYELOID_CELL_DIFFERENTIATION	5/50	423/24283	0.00174267	0.0147785	0.0093482	ANXA2/KLF2/UCP2/TSPAN2/MTURN	5
Leukemic_S7	GOBP	PROTEIN_PROCESSING	4/50	251/24283	0.00176754	0.0149242	0.00944039	S100A10/ANXA2/SRGN/CAST	4
Leukemic_S7	GOMF	ACTIN_BINDING	5/50	435/24283	0.00196895	0.0165528	0.0104706	S100A4/TMSB10/IQGAP1/GAS7/TMSB4X	5
Leukemic_S7	CellType	BUSSLINGER_DUODENAL_MATURE_ENTEROCYTES	4/50	259/24283	0.0019814	0.0165857	0.0104913	S100A6/AHNAK/ATP2B1/KLF6	4
Leukemic_S7	CellType	HE_LIM_SUN_FETAL_LUNG_C1_SQUAMOUS_CELL	4/50	266/24283	0.0021827	0.0181552	0.0114842	S100A4/ANXA1/EMP1/SAMHD1	4
Leukemic_S7	CellType	AIZARANI_LIVER_C32_MVECS_3	3/50	125/24283	0.0021876	0.0181552	0.0114842	TMSB10/KLF2/TSC22D1	3
Leukemic_S7	GOBP	POSITIVE_REGULATION_OF_INTERLEUKIN_2_PRODUCTION	2/50	34/24283	0.00223487	0.0181827	0.0115016	ANXA1/PTPRC	2
Leukemic_S7	GOBP	POSITIVE_REGULATION_OF_NEUTROPHIL_MIGRATION	2/50	34/24283	0.00223487	0.0181827	0.0115016	CD99/CAMK1D	2
Leukemic_S7	GOCC	APICAL_PART_OF_CELL	5/50	448/24283	0.00223766	0.0181827	0.0115016	ANXA1/ATP2B1/CD44/IQGAP1/ACTG1	5
Leukemic_S7	CellType	AIZARANI_LIVER_C33_STELLATE_CELLS_2	3/50	126/24283	0.00223773	0.0181827	0.0115016	VIM/LGALS1/TSC22D1	3
Leukemic_S7	CellType	AIZARANI_LIVER_C5_NK_NKT_CELLS_3	3/50	126/24283	0.00223773	0.0181827	0.0115016	TSC22D3/SRGN/PTPRC	3
Leukemic_S7	GOBP	REGULATION_OF_DEPHOSPHORYLATION	3/50	127/24283	0.00228857	0.0185183	0.0117138	IQGAP1/CALM1/PTPRC	3
Leukemic_S7	GOBP	CALCIUM_ION_TRANSPORT	5/50	455/24283	0.00239299	0.0192413	0.0121712	AHNAK/ANXA2/ATP2B1/CALM1/PTPRC	5
Leukemic_S7	GOBP	POSITIVE_REGULATION_OF_LEUKOCYTE_CELL_CELL_ADHESION	4/50	273/24283	0.00239773	0.0192413	0.0121712	LGALS1/ANXA1/CD44/PTPRC	4
Leukemic_S7	GOBP	POSITIVE_REGULATION_OF_PHOSPHATASE_ACTIVITY	2/50	36/24283	0.00250317	0.0200047	0.0126541	CALM1/PTPRC	2
Leukemic_S7	CellType	FAN_EMBRYONIC_CTX_BIG_GROUPS_GLIAL	3/50	133/24283	0.00260869	0.0207626	0.0131335	VIM/DBI/CD9	3
Leukemic_S7	GOCC	SARCOLEMMA	3/50	136/24283	0.0027786	0.0219927	0.0139116	ANXA1/AHNAK/ANXA2	3
Leukemic_S7	GOBP	NEGATIVE_REGULATION_OF_INTERLEUKIN_8_PRODUCTION	2/50	38/24283	0.0027859	0.0219927	0.0139116	ANXA1/TMSB4X	2
Leukemic_S7	CellType	HE_LIM_SUN_FETAL_LUNG_C3_ARTERIAL_ENDOTHELIAL_CELL	4/50	286/24283	0.00283508	0.0222904	0.0140999	CRIP1/CAMK1D/SRGN/TSPAN2	4
Leukemic_S7	GOBP	RESPIRATORY_BURST	2/50	39/24283	0.00293263	0.0228722	0.0144679	CAMK1D/CD52	2
Leukemic_S7	GOBP	SKELETAL_MUSCLE_TISSUE_REGENERATION	2/50	39/24283	0.00293263	0.0228722	0.0144679	ANXA1/CD9	2
Leukemic_S7	CellType	DURANTE_ADULT_OLFACTORY_NEUROEPITHELIUM_IMMATURE_NEURONS	3/50	140/24283	0.00301557	0.023425	0.0148176	TPPP3/TUBA1A/CALM1	3
Leukemic_S7	GOMF	KINASE_ACTIVATOR_ACTIVITY	3/50	141/24283	0.0030767	0.0238046	0.0150577	IQGAP1/CALM1/RGCC	3
Leukemic_S7	CellType	ZHONG_PFC_MAJOR_TYPES_NPCS	3/50	142/24283	0.00313858	0.024187	0.0152996	VIM/TAGLN2/UCP2	3
Leukemic_S7	GOBP	REGULATION_OF_EPITHELIAL_CELL_MIGRATION	4/50	296/24283	0.00320666	0.024614	0.0155697	ANXA1/TMSB4X/GLIPR2/RGCC	4
Leukemic_S7	GOBP	REGULATION_OF_ANATOMICAL_STRUCTURE_SIZE	5/50	492/24283	0.00334774	0.0255957	0.0161907	MYADM/ATP2B1/TMSB10/KLF2/TMSB4X	5
Leukemic_S7	GOCC	EXTRINSIC_COMPONENT_OF_PLASMA_MEMBRANE	3/50	147/24283	0.00345948	0.0263463	0.0166655	ANXA1/S100A6/IQGAP1	3
Leukemic_S7	CellType	BUSSLINGER_DUODENAL_BCHE_CELLS	2/50	43/24283	0.00355507	0.0265513	0.0167952	S100A6/TMSB10	2
Leukemic_S7	GOBP	ASTROCYTE_DEVELOPMENT	2/50	43/24283	0.00355507	0.0265513	0.0167952	VIM/TSPAN2	2
Leukemic_S7	GOBP	REGULATION_OF_PROTEIN_AUTOPHOSPHORYLATION	2/50	43/24283	0.00355507	0.0265513	0.0167952	CALM1/PTPRC	2
Leukemic_S7	GOBP	AMEBOIDAL_TYPE_CELL_MIGRATION	5/50	499/24283	0.00355539	0.0265513	0.0167952	ANXA1/IQGAP1/TMSB4X/GLIPR2/RGCC	5
Leukemic_S7	GOBP	POSITIVE_REGULATION_OF_MAPK_CASCADE	5/50	499/24283	0.00355539	0.0265513	0.0167952	CD44/IQGAP1/GLIPR2/MTURN/PTPRC	5
Leukemic_S7	GOBP	HOMEOSTASIS_OF_NUMBER_OF_CELLS	4/50	305/24283	0.00356843	0.0265513	0.0167952	ANXA1/TUBA1A/KLF2/TSC22D3	4
Leukemic_S7	GOBP	NEGATIVE_REGULATION_OF_PROTEIN_CONTAINING_COMPLEX_ASSEMBLY	3/50	149/24283	0.00359326	0.026634	0.0168475	MYADM/TMSB10/TMSB4X	3
Leukemic_S7	GOBP	POSITIVE_REGULATION_OF_SUBSTRATE_ADHESION_DEPENDENT_CELL_SPREADING	2/50	44/24283	0.00371948	0.0274393	0.0173569	S100A10/MYADM	2
Leukemic_S7	GOBP	REGULATION_OF_ACTIN_FILAMENT_LENGTH	3/50	151/24283	0.00373016	0.0274393	0.0173569	MYADM/TMSB10/TMSB4X	3
Leukemic_S7	CellType	BUSSLINGER_DUODENAL_STEM_CELLS	4/50	311/24283	0.00382449	0.028027	0.0177286	CD9/CD44/TSC22D1/ACTG1	4
Leukemic_S7	GOBP	B_CELL_DIFFERENTIATION	3/50	153/24283	0.00387023	0.0282556	0.0178732	LGALS1/KLF6/PTPRC	3
Leukemic_S7	GOBP	REGULATION_OF_CATION_CHANNEL_ACTIVITY	3/50	154/24283	0.00394144	0.0286677	0.0181339	AHNAK/CALM1/TMSB4X	3
Leukemic_S7	GOBP	POSITIVE_REGULATION_OF_PROTEIN_DEPHOSPHORYLATION	2/50	46/24283	0.00405875	0.0290852	0.018398	CALM1/PTPRC	2
Leukemic_S7	GOBP	REGULATION_OF_COLLAGEN_METABOLIC_PROCESS	2/50	46/24283	0.00405875	0.0290852	0.018398	VIM/RGCC	2
Leukemic_S7	GOBP	REGULATION_OF_NEUTROPHIL_MIGRATION	2/50	46/24283	0.00405875	0.0290852	0.018398	CD99/CAMK1D	2
Leukemic_S7	CellType	TRAVAGLINI_LUNG_IGSF21_DENDRITIC_CELL	2/50	46/24283	0.00405875	0.0290852	0.018398	LMNA/MAMDC2	2
Leukemic_S7	GOBP	GRANULOCYTE_MIGRATION	3/50	156/24283	0.00408628	0.0291748	0.0184547	ANXA1/CD99/CAMK1D	3
Leukemic_S7	GOCC	SECRETORY_GRANULE_MEMBRANE	4/50	319/24283	0.00418496	0.0297699	0.0188311	CD9/CD44/IQGAP1/PTPRC	4
Leukemic_S7	GOBP	REGULATION_OF_VOLTAGE_GATED_CALCIUM_CHANNEL_ACTIVITY	2/50	47/24283	0.00423359	0.0300059	0.0189804	AHNAK/CALM1	2
Leukemic_S7	GOBP	POSITIVE_REGULATION_OF_CELL_CELL_ADHESION	4/50	321/24283	0.00427855	0.0302143	0.0191122	LGALS1/ANXA1/CD44/PTPRC	4
Leukemic_S7	CellType	CUI_DEVELOPING_HEART_SMOOTH_MUSCLE_CELL	2/50	48/24283	0.00441187	0.0309309	0.0195655	S100A4/S100A6	2
Leukemic_S7	GOBP	PROSTATE_GLAND_DEVELOPMENT	2/50	48/24283	0.00441187	0.0309309	0.0195655	CRIP1/ANXA1	2
Leukemic_S7	GOBP	NEGATIVE_REGULATION_OF_CYTOSKELETON_ORGANIZATION	3/50	163/24283	0.00461858	0.0322636	0.0204085	MYADM/TMSB10/TMSB4X	3
Leukemic_S7	CellType	GAUTAM_EYE_CORNEA_FIBROBLASTS	3/50	165/24283	0.00477802	0.0331438	0.0209653	MYADM/TSC22D3/ANKRD28	3
Leukemic_S7	GOCC	SPERM_MIDPIECE	2/50	50/24283	0.00477872	0.0331438	0.0209653	CD52/CALM1	2
Leukemic_S7	GOBP	NEGATIVE_REGULATION_OF_SUPRAMOLECULAR_FIBER_ORGANIZATION	3/50	166/24283	0.00485897	0.0335374	0.0212142	MYADM/TMSB10/TMSB4X	3
Leukemic_S7	GOBP	PROTEIN_MATURATION	4/50	333/24283	0.00487	0.0335374	0.0212142	S100A10/ANXA2/SRGN/CAST	4
Leukemic_S7	GOBP	ACTIN_FILAMENT_BUNDLE_ORGANIZATION	3/50	167/24283	0.00494075	0.0338471	0.0214101	S100A10/ACTG1/RGCC	3
Leukemic_S7	GOBP	COLLAGEN_BIOSYNTHETIC_PROCESS	2/50	51/24283	0.00496726	0.0338471	0.0214101	VIM/RGCC	2
Leukemic_S7	GOBP	MRNA_TRANSCRIPTION	2/50	51/24283	0.00496726	0.0338471	0.0214101	S100A10/ANXA2	2
Leukemic_S7	GOBP	POSITIVE_REGULATION_OF_STRESS_FIBER_ASSEMBLY	2/50	52/24283	0.00515918	0.0350319	0.0221596	S100A10/RGCC	2
Leukemic_S7	CellType	HE_LIM_SUN_FETAL_LUNG_C0_VASCULAR_SMC_2_CELL	3/50	171/24283	0.00527619	0.0357016	0.0225832	CRIP1/MAMDC2/TSPAN2	3
Leukemic_S7	CellType	GAO_ESOPHAGUS_25W_C3_FGFR1LOW_EPITHELIAL_CELLS	2/50	53/24283	0.00535449	0.0361056	0.0228388	CD52/GAS7	2
Leukemic_S7	GOBP	EPITHELIAL_TO_MESENCHYMAL_TRANSITION	3/50	174/24283	0.00553657	0.0369323	0.0233617	S100A4/GLIPR2/RGCC	3
Leukemic_S7	GOBP	CELLULAR_RESPONSE_TO_GLUCOCORTICOID_STIMULUS	2/50	54/24283	0.00555315	0.0369323	0.0233617	ANXA1/ATP2B1	2
Leukemic_S7	GOBP	NEGATIVE_REGULATION_OF_COAGULATION	2/50	54/24283	0.00555315	0.0369323	0.0233617	ANXA2/CD9	2
Leukemic_S7	GOBP	RESPONSE_TO_COLD	2/50	54/24283	0.00555315	0.0369323	0.0233617	ATP2B1/UCP2	2
Leukemic_S7	GOBP	POSITIVE_REGULATION_OF_BINDING	3/50	175/24283	0.00562506	0.0372828	0.0235834	S100A10/ANXA2/CALM1	3
Leukemic_S7	GOBP	ERK1_AND_ERK2_CASCADE	4/50	349/24283	0.00574111	0.0377006	0.0238477	CD44/GLIPR2/MTURN/PTPRC	4
Leukemic_S7	GOBP	POSITIVE_REGULATION_OF_G1_S_TRANSITION_OF_MITOTIC_CELL_CYCLE	2/50	55/24283	0.00575516	0.0377006	0.0238477	ANXA1/RGCC	2
Leukemic_S7	GOMF	CALCIUM_DEPENDENT_PHOSPHOLIPID_BINDING	2/50	55/24283	0.00575516	0.0377006	0.0238477	ANXA1/ANXA2	2
Leukemic_S7	GOBP	POSITIVE_REGULATION_OF_EPITHELIAL_CELL_MIGRATION	3/50	177/24283	0.00580458	0.0377006	0.0238477	ANXA1/TMSB4X/GLIPR2	3
Leukemic_S7	CellType	LAKE_ADULT_KIDNEY_C26_MESANGIAL_CELLS	3/50	177/24283	0.00580458	0.0377006	0.0238477	AHNAK/TMSB4X/TSC22D1	3
Leukemic_S7	CellType	RUBENSTEIN_SKELETAL_MUSCLE_B_CELLS	3/50	177/24283	0.00580458	0.0377006	0.0238477	TSC22D3/CD52/PTPRC	3
Leukemic_S7	CellType	DESCARTES_MAIN_FETAL_IGFBP1_DKK1_POSITIVE_CELLS	3/50	180/24283	0.00608025	0.0392287	0.0248143	LGALS1/CFD/RGCC	3
Leukemic_S7	GOBP	BLOOD_VESSEL_ENDOTHELIAL_CELL_MIGRATION	3/50	180/24283	0.00608025	0.0392287	0.0248143	ANXA1/TMSB4X/RGCC	3
Leukemic_S7	GOBP	REGULATION_OF_PHOSPHOPROTEIN_PHOSPHATASE_ACTIVITY	2/50	57/24283	0.00616917	0.0395698	0.02503	CALM1/PTPRC	2
Leukemic_S7	GOCC	LEADING_EDGE_MEMBRANE	3/50	181/24283	0.00617386	0.0395698	0.02503	SH3BGRL3/ATP2B1/CD44	3
Leukemic_S7	GOMF	ENZYME_INHIBITOR_ACTIVITY	4/50	358/24283	0.00627419	0.0400805	0.0253531	ANXA1/ANXA2/IQGAP1/CAST	4
Leukemic_S7	GOBP	CELL_SUBSTRATE_ADHESION	4/50	359/24283	0.00633538	0.0402036	0.025431	S100A10/MYADM/CD44/ACTG1	4
Leukemic_S7	GOBP	MEMBRANE_FUSION	3/50	183/24283	0.00636366	0.0402036	0.025431	ANXA1/ANXA2/CD9	3
Leukemic_S7	GOBP	MACROPHAGE_DIFFERENTIATION	2/50	58/24283	0.00638114	0.0402036	0.025431	UCP2/TSPAN2	2
Leukemic_S7	GOBP	POSITIVE_REGULATION_OF_EPITHELIAL_TO_MESENCHYMAL_TRANSITION	2/50	58/24283	0.00638114	0.0402036	0.025431	GLIPR2/RGCC	2
Leukemic_S7	GOBP	NEGATIVE_REGULATION_OF_ORGANELLE_ORGANIZATION	4/50	360/24283	0.00639697	0.0402036	0.025431	LMNA/MYADM/TMSB10/TMSB4X	4
Leukemic_S7	GOCC	ADHERENS_JUNCTION	3/50	185/24283	0.00655693	0.0409272	0.0258887	ANXA1/ANXA2/S100A11	3
Leukemic_S7	GOBP	COMPLEMENT_ACTIVATION	2/50	59/24283	0.0065964	0.0409272	0.0258887	CFD/RGCC	2
Leukemic_S7	GOCC	CORNIFIED_ENVELOPE	2/50	59/24283	0.0065964	0.0409272	0.0258887	ANXA1/ANXA2	2
Leukemic_S7	CellType	HAY_BONE_MARROW_EOSINOPHIL	2/50	59/24283	0.0065964	0.0409272	0.0258887	LGALS1/DBI	2
Leukemic_S7	CellType	MANNO_MIDBRAIN_NEUROTYPES_HRGL1	4/50	364/24283	0.00664733	0.0410278	0.0259523	VIM/TAGLN2/AHNAK/CD44	4
Leukemic_S7	GOBP	POSITIVE_REGULATION_OF_HEMOPOIESIS	3/50	186/24283	0.00665486	0.0410278	0.0259523	LGALS1/ANXA1/PTPRC	3
Leukemic_S7	GOBP	VESICLE_ORGANIZATION	4/50	368/24283	0.00690414	0.0424298	0.0268392	S100A10/ANXA1/ANXA2/SRGN	4
Leukemic_S7	CellType	HE_LIM_SUN_FETAL_LUNG_C0_MID_AIRWAY_SMC_2_CELL	3/50	189/24283	0.0069539	0.0425613	0.0269223	CRIP1/CD9/TSPAN2	3
Leukemic_S7	GOBP	REGULATION_OF_BINDING	4/50	369/24283	0.00696935	0.0425613	0.0269223	S100A10/ANXA2/CALM1/TMSB4X	4
Leukemic_S7	GOBP	POSITIVE_REGULATION_OF_DEPHOSPHORYLATION	2/50	61/24283	0.00703674	0.0426837	0.0269998	CALM1/PTPRC	2
Leukemic_S7	GOBP	REGULATION_OF_SUBSTRATE_ADHESION_DEPENDENT_CELL_SPREADING	2/50	61/24283	0.00703674	0.0426837	0.0269998	S100A10/MYADM	2
Leukemic_S7	GOBP	REGENERATION	3/50	190/24283	0.00705534	0.0426837	0.0269998	ANXA1/CD9/UCP2	3
Leukemic_S7	CellType	BUSSLINGER_GASTRIC_X_CELLS	3/50	191/24283	0.00715765	0.0430345	0.0272217	TUBA1A/UCP2/CALM1	3
Leukemic_S7	GOBP	NEGATIVE_REGULATION_OF_IMMUNE_RESPONSE	3/50	191/24283	0.00715765	0.0430345	0.0272217	ANXA1/SAMHD1/PTPRC	3
Leukemic_S7	GOBP	POSITIVE_REGULATION_OF_ACTIN_FILAMENT_BUNDLE_ASSEMBLY	2/50	62/24283	0.0072618	0.043392	0.0274478	S100A10/RGCC	2
Leukemic_S7	GOBP	POSITIVE_REGULATION_OF_WOUND_HEALING	2/50	62/24283	0.0072618	0.043392	0.0274478	ANXA1/ACTG1	2
Leukemic_S7	CellType	BUSSLINGER_DUODENAL_TRANSIT_AMPLIFYING_CELLS	3/50	194/24283	0.00746988	0.0443468	0.0280518	DBI/TMSB10/ACTG1	3
Leukemic_S7	CellType	DESCARTES_FETAL_SPLEEN_MESOTHELIAL_CELLS	3/50	194/24283	0.00746988	0.0443468	0.0280518	CRIP1/S100A10/ANXA1	3
Leukemic_S7	GOBP	INTERLEUKIN_2_PRODUCTION	2/50	63/24283	0.00749008	0.0443468	0.0280518	ANXA1/PTPRC	2
Leukemic_S7	CellType	HAY_BONE_MARROW_IMMATURE_NEUTROPHIL	3/50	195/24283	0.00757572	0.0447175	0.0282862	CRIP1/EMP3/ATP2B1	3
Leukemic_S7	GOBP	REGULATION_OF_EXOCYTOSIS	3/50	196/24283	0.00768246	0.0448962	0.0283993	S100A10/ANXA1/ANXA2	3
Leukemic_S7	GOBP	CELLULAR_RESPONSE_TO_PEPTIDE	4/50	380/24283	0.00771389	0.0448962	0.0283993	VIM/ATP2B1/KLF2/UCP2	4
Leukemic_S7	GOBP	CELLULAR_RESPONSE_TO_CORTICOSTEROID_STIMULUS	2/50	64/24283	0.00772159	0.0448962	0.0283993	ANXA1/ATP2B1	2
Leukemic_S7	GOBP	MEMBRANE_BIOGENESIS	2/50	64/24283	0.00772159	0.0448962	0.0283993	S100A10/ANXA2	2
Leukemic_S7	GOBP	ZYMOGEN_ACTIVATION	2/50	64/24283	0.00772159	0.0448962	0.0283993	S100A10/ANXA2	2
Leukemic_S7	GOBP	TISSUE_MIGRATION	4/50	381/24283	0.00778407	0.0450248	0.0284807	ANXA1/TMSB4X/GLIPR2/RGCC	4
Leukemic_S7	GOBP	POSITIVE_REGULATION_OF_PROTEIN_SERINE_THREONINE_KINASE_ACTIVITY	3/50	197/24283	0.00779008	0.0450248	0.0284807	CALM1/PTPRC/RGCC	3
Leukemic_S7	GOCC	LATERAL_PLASMA_MEMBRANE	2/50	65/24283	0.00795631	0.0458491	0.0290021	ANXA1/IQGAP1	2
Leukemic_S7	GOBP	RESPONSE_TO_SALT	4/50	384/24283	0.00799715	0.0459481	0.0290647	TUBA1A/IQGAP1/CALM1/ACTG1	4
Leukemic_S7	GOMF	CALMODULIN_BINDING	3/50	200/24283	0.00811831	0.0459643	0.0290749	ATP2B1/IQGAP1/CAMK1D	3
Leukemic_S7	HALLMARK	APICAL_JUNCTION	3/50	200/24283	0.00811831	0.0459643	0.0290749	CD99/ACTG1/PTPRC	3
Leukemic_S7	HALLMARK	HYPOXIA	3/50	200/24283	0.00811831	0.0459643	0.0290749	S100A4/ANXA2/KLF6	3
Leukemic_S7	HALLMARK	INFLAMMATORY_RESPONSE	3/50	200/24283	0.00811831	0.0459643	0.0290749	EMP3/ATP2B1/KLF6	3
Leukemic_S7	HALLMARK	P53_PATHWAY	3/50	200/24283	0.00811831	0.0459643	0.0290749	S100A10/S100A4/TSC22D1	3
Leukemic_S7	GOBP	POSITIVE_REGULATION_OF_CATION_CHANNEL_ACTIVITY	2/50	66/24283	0.00819423	0.0461252	0.0291767	CALM1/TMSB4X	2
Leukemic_S7	GOBP	UROGENITAL_SYSTEM_DEVELOPMENT	2/50	66/24283	0.00819423	0.0461252	0.0291767	CRIP1/ANXA1	2
Leukemic_S7	GOBP	ACTOMYOSIN_STRUCTURE_ORGANIZATION	3/50	203/24283	0.00845461	0.0474533	0.0300168	S100A10/ACTG1/RGCC	3
Leukemic_S7	GOBP	POSITIVE_REGULATION_OF_CELL_CYCLE_G1_S_PHASE_TRANSITION	2/50	68/24283	0.00867959	0.0484361	0.0306385	ANXA1/RGCC	2
Leukemic_S7	GOBP	SOMATIC_DIVERSIFICATION_OF_IMMUNOGLOBULINS	2/50	68/24283	0.00867959	0.0484361	0.0306385	SAMHD1/PTPRC	2
Leukemic_S7	GOBP	LEUKOCYTE_MIGRATION	4/50	394/24283	0.00873513	0.0486064	0.0307462	ANXA1/CD99/CD9/CAMK1D	4
Leukemic_S7	GOBP	RESPONSE_TO_REACTIVE_OXYGEN_SPECIES	3/50	206/24283	0.00879903	0.048822	0.0308826	ANXA1/KLF2/UCP2	3
Leukemic_S7	GOBP	REGULATION_OF_CELL_SUBSTRATE_JUNCTION_ORGANIZATION	2/50	69/24283	0.008927	0.049391	0.0312425	S100A10/ACTG1	2
Leukemic_S8	HALLMARK	TNFA_SIGNALING_VIA_NFKB	26/44	200/24283	1.08488e-43	2.17409e-40	1.20022e-40	FOS/DUSP1/JUN/EGR1/NFKBIA/JUNB/KLF2/IER2/CD69/ZFP36/KLF6/CXCL2/RHOB/FOSB/AREG/PPP1R15A/BTG2/ATF3/TSC22D1/NR4A2/MCL1/BTG1/DUSP2/TNFAIP3/SAT1/MAP3K8	26
Leukemic_S8	CellType	FAN_OVARY_CL6_PUTATIVE_EARLY_ATRETIC_FOLLICLE_THECAL_CELL_2	20/44	300/24283	4.88791e-27	4.06251e-24	2.24273e-24	FOS/DUSP1/JUN/EGR1/NFKBIA/JUNB/IER2/ZFP36/RHOB/FOSB/PPP1R15A/TSC22D3/TUBA1A/BTG2/ATF3/DNAJB1/RGS2/DDIT4/MYADM/VIM	20
Leukemic_S8	CellType	FAN_EMBRYONIC_CTX_BIG_GROUPS_MICROGLIA	21/44	371/24283	6.08161e-27	4.06251e-24	2.24273e-24	FOS/DUSP1/JUN/EGR1/NFKBIA/JUNB/KLF2/IER2/ZFP36/RHOB/FOSB/NFKBIZ/PPP1R15A/BTG2/DNAJB1/RGS1/RGS2/CCL3/DDIT4/ZFP36L2/SAT1	21
Leukemic_S8	CellType	ZHENG_CORD_BLOOD_C5_SIMILAR_TO_HSC_C6_PUTATIVE_ALTERED_METABOLIC_STATE	15/44	97/24283	7.0802e-26	3.54718e-23	1.95823e-23	FOS/CXCL8/DUSP1/JUN/NFKBIA/JUNB/IER2/CD69/ZFP36/AREG/NFKBIZ/BTG2/ATF3/ZFP36L2/DUSP2	15
Leukemic_S8	CellType	DURANTE_ADULT_OLFACTORY_NEUROEPITHELIUM_MAST_CELLS	14/44	74/24283	1.7266e-25	6.8246e-23	3.76754e-23	NFKBIA/IER2/CD69/AREG/NFKBIZ/PPP1R15A/DNAJB1/RGS1/RGS2/NR4A2/DDIT4/DUSP2/ANKRD28/TNFAIP3	14
Leukemic_S8	CellType	ZHONG_PFC_MAJOR_TYPES_MICROGLIA	21/44	438/24283	2.04329e-25	6.8246e-23	3.76754e-23	FOS/DUSP1/JUN/EGR1/NFKBIA/JUNB/KLF2/IER2/ZFP36/KLF6/RHOB/FOSB/TSC22D3/BTG2/DNAJB1/RGS1/RGS2/NR4A2/CCL3/ZFP36L2/SAT1	21
Leukemic_S8	CellType	HU_FETAL_RETINA_MICROGLIA	20/44	382/24283	6.53774e-25	1.87166e-22	1.03326e-22	FOS/CXCL8/DUSP1/NFKBIA/JUNB/KLF2/ZFP36/KLF6/RHOB/FOSB/NFKBIZ/PPP1R15A/BTG2/ATF3/DNAJB1/RGS1/RGS2/NR4A2/ZFP36L2/SAT1	20
Leukemic_S8	CellType	CUI_DEVELOPING_HEART_C8_MACROPHAGE	18/44	275/24283	4.23755e-24	1.06151e-21	5.86008e-22	CXCL8/DUSP1/NFKBIA/JUNB/ZFP36/KLF6/RHOB/FOSB/BTG2/RGS1/RGS2/NR4A2/MCL1/CCL3/ZFP36L2/DUSP2/PMAIP1/MAP3K8	18
Leukemic_S8	CellType	RUBENSTEIN_SKELETAL_MUSCLE_MYELOID_CELLS	19/44	347/24283	5.48482e-24	1.22129e-21	6.74216e-22	FOS/CXCL8/DUSP1/NFKBIA/JUNB/ZFP36/FOSB/NFKBIZ/PPP1R15A/TSC22D3/BTG2/DNAJB1/RGS2/NR4A2/MCL1/CCL3/DUSP2/CITED2/SAT1	19
Leukemic_S8	CellType	TRAVAGLINI_LUNG_BASOPHIL_MAST_1_CELL	17/44	276/24283	2.79953e-22	5.61026e-20	3.09717e-20	FOS/DUSP1/JUN/EGR1/NFKBIA/CD69/FOSB/AREG/NFKBIZ/PPP1R15A/TUBA1A/SOX4/TSC22D1/RGS1/RGS2/MYADM/VIM	17
Leukemic_S8	CellType	FAN_OVARY_CL14_MATURE_SMOOTH_MUSCLE_CELL	17/44	306/24283	1.64768e-21	3.00177e-19	1.65714e-19	FOS/DUSP1/JUN/EGR1/JUNB/IER2/ZFP36/RHOB/FOSB/PPP1R15A/TSC22D3/TUBA1A/BTG2/ATF3/TSC22D1/DNAJB1/MYADM	17
Leukemic_S8	CellType	CUI_DEVELOPING_HEART_VASCULAR_ENDOTHELIAL_CELL	15/44	193/24283	3.45082e-21	5.76287e-19	3.18142e-19	JUN/NFKBIA/JUNB/KLF2/IER2/ZFP36/CXCL2/RHOB/FOSB/PPP1R15A/BTG2/TSC22D1/DDIT4/TNFAIP3/MAP3K8	15
Leukemic_S8	CellType	CUI_DEVELOPING_HEART_C7_MAST_CELL	14/44	156/24283	1.09479e-20	1.68766e-18	9.3168e-19	NFKBIA/IER2/CD69/ZFP36/FOSB/NFKBIZ/PPP1R15A/TSC22D3/BTG2/DNAJB1/RGS1/RGS2/TNFAIP3/DNAJA1	14
Leukemic_S8	CellType	FAN_OVARY_CL7_ANGEIOGENIC_ENDOTHELIAL_CELL	15/44	251/24283	1.89835e-19	2.71735e-17	1.50012e-17	FOS/DUSP1/JUN/EGR1/JUNB/IER2/ZFP36/RHOB/FOSB/PPP1R15A/TSC22D3/BTG2/TSC22D1/ZFP36L2/SAT1	15
Leukemic_S8	CellType	CUI_DEVELOPING_HEART_C5_VALVAR_CELL	14/44	205/24283	5.486e-19	7.32929e-17	4.04616e-17	FOS/EGR1/JUNB/IER2/CXCL2/PPP1R15A/TUBA1A/SOX4/BTG2/ATF3/TSC22D1/DNAJB1/NR4A2/DNAJA1	14
Leukemic_S8	CellType	TRAVAGLINI_LUNG_ADVENTITIAL_FIBROBLAST_CELL	15/44	296/24283	2.28658e-18	2.86395e-16	1.58105e-16	FOS/DUSP1/JUN/EGR1/JUNB/KLF2/IER2/ZFP36/FOSB/NFKBIZ/PPP1R15A/BTG2/DNAJB1/MCL1/ZFP36L2	15
Leukemic_S8	CellType	HU_FETAL_RETINA_FIBROBLAST	16/44	385/24283	3.2512e-18	3.83259e-16	2.11579e-16	FOS/JUN/EGR1/NFKBIA/JUNB/KLF2/IER2/ZFP36/FOSB/NFKBIZ/PPP1R15A/BTG2/DNAJB1/RGS2/MCL1/ZFP36L2	16
Leukemic_S8	CellType	ZHENG_CORD_BLOOD_C6_HSC_MULTIPOTENT_PROGENITOR	11/44	97/24283	1.58351e-17	1.76298e-15	9.73259e-16	DUSP1/NFKBIA/AREG/TSC22D3/TSC22D1/NR4A2/DDIT4/ZFP36L2/DUSP2/SAT1/MAP3K8	11
Leukemic_S8	CellType	CUI_DEVELOPING_HEART_C9_B_T_CELL	12/44	155/24283	5.24992e-17	5.53728e-15	3.05688e-15	NFKBIA/JUNB/CD69/ZFP36/TSC22D3/DNAJB1/RGS1/ZFP36L2/BTG1/DUSP2/TNFAIP3/RGCC	12
Leukemic_S8	CellType	RUBENSTEIN_SKELETAL_MUSCLE_SATELLITE_CELLS	14/44	310/24283	1.85556e-16	1.85928e-14	1.02642e-14	FOS/DUSP1/JUN/EGR1/JUNB/IER2/ZFP36/RHOB/FOSB/PPP1R15A/TUBA1A/BTG2/TSC22D1/VIM	14
Leukemic_S8	CellType	LAKE_ADULT_KIDNEY_C17_COLLECTING_SYSTEM_PCS_STRESSED_DISSOC_SUBSET	13/44	240/24283	2.45143e-16	2.33937e-14	1.29146e-14	FOS/DUSP1/JUN/EGR1/ZFP36/KLF6/FOSB/NFKBIZ/BTG2/ATF3/DNAJB1/SAT1/DNAJA1	13
Leukemic_S8	HALLMARK	UV_RESPONSE_UP	11/44	158/24283	3.96475e-15	3.61153e-13	1.99376e-13	FOS/NFKBIA/JUNB/CXCL2/RHOB/FOSB/BTG2/ATF3/DNAJB1/BTG1/DNAJA1	11
Leukemic_S8	CellType	AIZARANI_LIVER_C21_STELLATE_CELLS_1	11/44	194/24283	3.8766e-14	3.3777e-12	1.86467e-12	FOS/EGR1/JUNB/ZFP36/FOSB/BTG2/TSC22D1/RGS2/CITED2/MYADM/VIM	11
Leukemic_S8	CellType	TRAVAGLINI_LUNG_BRONCHIAL_VESSEL_2_CELL	12/44	272/24283	4.69368e-14	3.91922e-12	2.16362e-12	EGR1/JUNB/ZFP36/FOSB/BTG2/ATF3/TSC22D1/RGS1/NR4A2/MCL1/DNAJA1/RGCC	12
Leukemic_S8	HALLMARK	HYPOXIA	11/44	200/24283	5.42657e-14	4.34993e-12	2.4014e-12	FOS/DUSP1/JUN/ZFP36/KLF6/PPP1R15A/ATF3/DDIT4/BTG1/TNFAIP3/CITED2	11
Leukemic_S8	CellType	FAN_EMBRYONIC_CTX_BIG_GROUPS_BRAIN_IMMUNE	10/44	148/24283	1.08042e-13	8.32757e-12	4.59726e-12	FOS/DUSP1/JUNB/KLF2/CD69/ZFP36/TSC22D3/DNAJB1/ZFP36L2/DUSP2	10
Leukemic_S8	CellType	BUSSLINGER_ESOPHAGEAL_DENDRITIC_CELLS	11/44	214/24283	1.14343e-13	8.48678e-12	4.68516e-12	FOS/JUNB/ZFP36/FOSB/RGS1/RGS2/NR4A2/DUSP2/TNFAIP3/MYADM/VIM	11
Leukemic_S8	CellType	AIZARANI_LIVER_C28_NK_NKT_CELLS_6	9/44	99/24283	1.3514e-13	9.67218e-12	5.33956e-12	JUNB/CD69/AREG/TSC22D3/RGS1/ZFP36L2/BTG1/TNFAIP3/RGCC	9
Leukemic_S8	CellType	FAN_OVARY_CL4_T_LYMPHOCYTE_NK_CELL_1	11/44	246/24283	5.266e-13	3.63899e-11	2.00892e-11	CD69/ZFP36/KLF6/TSC22D3/TUBA1A/MCL1/DDIT4/ZFP36L2/BTG1/DUSP2/RGCC	11
Leukemic_S8	CellType	AIZARANI_LIVER_C25_KUPFFER_CELLS_4	10/44	174/24283	5.52805e-13	3.69274e-11	2.03859e-11	CXCL8/AREG/RGS1/RGS2/NR4A2/PMAIP1/SAT1/MAP3K8/VIM/RGCC	10
Leukemic_S8	CellType	AIZARANI_LIVER_C18_NK_NKT_CELLS_5	9/44	121/24283	8.57039e-13	5.54034e-11	3.05857e-11	CXCL8/KLF2/AREG/DNAJB1/RGS2/PMAIP1/SAT1/DNAJA1/VIM	9
Leukemic_S8	CellType	DURANTE_ADULT_OLFACTORY_NEUROEPITHELIUM_VASCULAR_SMOOTH_MUSCLE_CELLS	8/44	93/24283	5.38684e-12	3.37351e-10	1.86236e-10	FOS/JUN/EGR1/JUNB/KLF2/ZFP36/RHOB/ATF3	8
Leukemic_S8	CellType	MENON_FETAL_KIDNEY_6_COLLECTING_DUCT_CELLS	8/44	94/24283	5.88017e-12	3.57087e-10	1.97131e-10	FOS/JUN/EGR1/IER2/KLF6/BTG2/TSC22D1/SAT1	8
Leukemic_S8	CellType	LAKE_ADULT_KIDNEY_C27_VASCULAR_SMOOTH_MUSCLE_CELLS_AND_PERICYTES	9/44	155/24283	8.15206e-12	4.73459e-10	2.61375e-10	FOS/DUSP1/JUN/EGR1/JUNB/ZFP36/FOSB/ATF3/DNAJB1	9
Leukemic_S8	CellType	FAN_OVARY_CL2_PUTATIVE_EARLY_ATRETIC_FOLLICLE_THECAL_CELL_1	8/44	98/24283	8.26899e-12	4.73459e-10	2.61375e-10	FOS/DUSP1/JUN/EGR1/JUNB/ZFP36/FOSB/DDIT4	8
Leukemic_S8	CellType	GAUTAM_EYE_IRIS_CILIARY_BODY_FIBROBLASTS	8/44	102/24283	1.14623e-11	6.05805e-10	3.34437e-10	FOS/JUN/EGR1/KLF2/PPP1R15A/BTG2/NR4A2/DDIT4	8
Leukemic_S8	CellType	FAN_OVARY_CL12_T_LYMPHOCYTE_NK_CELL_2	9/44	161/24283	1.14873e-11	6.05805e-10	3.34437e-10	CD69/KLF6/TSC22D3/DDIT4/ZFP36L2/BTG1/DUSP2/TNFAIP3/RGCC	9
Leukemic_S8	HALLMARK	APOPTOSIS	9/44	161/24283	1.14873e-11	6.05805e-10	3.34437e-10	JUN/CD69/RHOB/BTG2/ATF3/MCL1/PMAIP1/SAT1/DNAJA1	9
Leukemic_S8	CellType	BUSSLINGER_GASTRIC_PREZYMOGENIC_CELLS	7/44	60/24283	1.39705e-11	7.17869e-10	3.96302e-10	FOS/JUN/EGR1/IER2/FOSB/NFKBIZ/SOX4	7
Leukemic_S8	CellType	FAN_OVARY_CL11_MURAL_GRANULOSA_CELL	12/44	444/24283	1.49664e-11	7.49814e-10	4.13938e-10	KLF6/RHOB/PPP1R15A/TUBA1A/SOX4/ATF3/DNAJB1/MCL1/CITED2/PMAIP1/DNAJA1/VIM	12
Leukemic_S8	CellType	DURANTE_ADULT_OLFACTORY_NEUROEPITHELIUM_DENDRITIC_CELLS	8/44	117/24283	3.49439e-11	1.70799e-09	9.42903e-10	CXCL8/DUSP1/NFKBIA/CXCL2/NFKBIZ/RGS2/CCL3/TNFAIP3	8
Leukemic_S8	CellType	BUSSLINGER_GASTRIC_X_CELLS	9/44	191/24283	5.3317e-11	2.54398e-09	1.40442e-09	FOS/DUSP1/JUN/EGR1/JUNB/IER2/TUBA1A/BTG2/ATF3	9
Leukemic_S8	CellType	DURANTE_ADULT_OLFACTORY_NEUROEPITHELIUM_CD8_T_CELLS	7/44	73/24283	5.79249e-11	2.69957e-09	1.49031e-09	CD69/TSC22D3/RGS1/ZFP36L2/BTG1/DUSP2/TNFAIP3	7
Leukemic_S8	HALLMARK	P53_PATHWAY	9/44	200/24283	8.0451e-11	3.66418e-09	2.02282e-09	FOS/JUN/PPP1R15A/BTG2/ATF3/TSC22D1/DDIT4/BTG1/SAT1	9
Leukemic_S8	CellType	BUSSLINGER_DUODENAL_STEM_CELLS	10/44	311/24283	1.7351e-10	7.72698e-09	4.26571e-09	FOS/JUN/EGR1/IER2/FOSB/SOX4/BTG2/ATF3/TSC22D1/ZFP36L2	10
Leukemic_S8	CellType	RUBENSTEIN_SKELETAL_MUSCLE_NK_CELLS	9/44	226/24283	2.3864e-10	1.03964e-08	5.73938e-09	JUN/JUNB/IER2/CD69/TSC22D3/CCL3/DDIT4/ZFP36L2/BTG1	9
Leukemic_S8	GOBP	RESPONSE_TO_TUMOR_NECROSIS_FACTOR	9/44	256/24283	7.18156e-10	3.06209e-08	1.69044e-08	FOS/CXCL8/NFKBIA/KLF2/ZFP36/TUBA1A/CCL3/ZFP36L2/TNFAIP3	9
Leukemic_S8	CellType	TRAVAGLINI_LUNG_NEUTROPHIL_CELL	10/44	366/24283	8.42271e-10	3.51648e-08	1.94129e-08	FOS/CXCL8/DUSP1/JUNB/KLF2/BTG2/RGS2/MCL1/TNFAIP3/SAT1	10
Leukemic_S8	CellType	LAKE_ADULT_KIDNEY_C26_MESANGIAL_CELLS	8/44	177/24283	9.63245e-10	3.93948e-08	2.1748e-08	FOS/DUSP1/JUN/EGR1/NFKBIA/FOSB/TSC22D1/DNAJB1	8
Leukemic_S8	CellType	HAY_BONE_MARROW_NAIVE_T_CELL	10/44	404/24283	2.17932e-09	8.73472e-08	4.82203e-08	JUNB/KLF2/CD69/TSC22D3/BTG2/DNAJB1/ZFP36L2/BTG1/TNFAIP3/RGCC	10
Leukemic_S8	CellType	AIZARANI_LIVER_C2_KUPFFER_CELLS_1	8/44	200/24283	2.52979e-09	9.94058e-08	5.48773e-08	CXCL8/AREG/RGS1/RGS2/SAT1/MAP3K8/VIM/RGCC	8
Leukemic_S8	CellType	AIZARANI_LIVER_C5_NK_NKT_CELLS_3	7/44	126/24283	2.79637e-09	1.07768e-07	5.94936e-08	CD69/AREG/TSC22D3/NR4A2/ZFP36L2/BTG1/DUSP2	7
Leukemic_S8	GOBP	HOMEOSTASIS_OF_NUMBER_OF_CELLS	9/44	305/24283	3.33396e-09	1.26062e-07	6.95928e-08	KLF2/ZFP36/NFKBIZ/TSC22D3/TUBA1A/SOX4/TNFAIP3/CITED2/PMAIP1	9
Leukemic_S8	CellType	RUBENSTEIN_SKELETAL_MUSCLE_SMOOTH_MUSCLE_CELLS	10/44	445/24283	5.49151e-09	2.03796e-07	1.12506e-07	FOS/JUN/EGR1/JUNB/ZFP36/PPP1R15A/BTG2/ATF3/TSC22D1/VIM	10
Leukemic_S8	CellType	FAN_OVARY_CL13_MONOCYTE_MACROPHAGE	10/44	458/24283	7.22323e-09	2.63188e-07	1.45294e-07	CXCL8/DUSP1/NFKBIA/CXCL2/RGS1/RGS2/BTG1/SAT1/MAP3K8/RGCC	10
Leukemic_S8	CellType	FAN_OVARY_CL16_LYMPHATIC_ENDOTHELIAL_CELL	8/44	232/24283	8.10823e-09	2.90159e-07	1.60183e-07	FOS/DUSP1/JUN/JUNB/IER2/KLF6/FOSB/TUBA1A	8
Leukemic_S8	GOBP	CELLULAR_RESPONSE_TO_MOLECULE_OF_BACTERIAL_ORIGIN	8/44	237/24283	9.57771e-09	3.36732e-07	1.85894e-07	CXCL8/NFKBIA/ZFP36/CXCL2/NFKBIZ/CCL3/TNFAIP3/VIM	8
Leukemic_S8	GOBP	REGULATION_OF_DNA_TEMPLATED_TRANSCRIPTION_IN_RESPONSE_TO_STRESS	5/44	44/24283	1.59157e-08	5.41205e-07	2.98774e-07	JUN/EGR1/KLF2/ATF3/CITED2	5
Leukemic_S8	CellType	AIZARANI_LIVER_C3_NK_NKT_CELLS_2	7/44	162/24283	1.60802e-08	5.41205e-07	2.98774e-07	JUNB/CD69/TSC22D3/ZFP36L2/BTG1/DUSP2/TNFAIP3	7
Leukemic_S8	GOBP	RESPONSE_TO_MOLECULE_OF_BACTERIAL_ORIGIN	9/44	366/24283	1.62037e-08	5.41205e-07	2.98774e-07	FOS/CXCL8/NFKBIA/ZFP36/CXCL2/NFKBIZ/CCL3/TNFAIP3/VIM	9
Leukemic_S8	GOBP	NEURON_DEATH	9/44	372/24283	1.86406e-08	6.12388e-07	3.38071e-07	FOS/JUN/EGR1/TUBA1A/BTG2/NR4A2/MCL1/CCL3/DDIT4	9
Leukemic_S8	GOBP	CELLULAR_RESPONSE_TO_BIOTIC_STIMULUS	8/44	264/24283	2.21778e-08	7.16844e-07	3.95736e-07	CXCL8/NFKBIA/ZFP36/CXCL2/NFKBIZ/CCL3/TNFAIP3/VIM	8
Leukemic_S8	CellType	AIZARANI_LIVER_C10_MVECS_1	8/44	269/24283	2.56507e-08	8.15935e-07	4.5044e-07	JUNB/KLF2/FOSB/TUBA1A/TSC22D1/MYADM/VIM/RGCC	8
Leukemic_S8	CellType	AIZARANI_LIVER_C12_NK_NKT_CELLS_4	5/44	49/24283	2.77594e-08	8.69216e-07	4.79854e-07	CD69/BTG2/DNAJB1/DUSP2/DNAJA1	5
Leukemic_S8	CellType	TRAVAGLINI_LUNG_ALVEOLAR_EPITHELIAL_TYPE_1_CELL	9/44	391/24283	2.8604e-08	8.81883e-07	4.86847e-07	DUSP1/KLF2/ZFP36/KLF6/PPP1R15A/ATF3/DNAJB1/MYADM/RGCC	9
Leukemic_S8	CellType	AIZARANI_LIVER_C39_EPCAM_POS_BILE_DUCT_CELLS_4	7/44	184/24283	3.86844e-08	1.1746e-06	6.48442e-07	CXCL8/NFKBIA/KLF6/SOX4/ATF3/MYADM/SAT1	7
Leukemic_S8	CellType	DESCARTES_FETAL_SPLEEN_MESOTHELIAL_CELLS	7/44	194/24283	5.56195e-08	1.6636e-06	9.18398e-07	FOS/DUSP1/EGR1/JUNB/ZFP36/PPP1R15A/ATF3	7
Leukemic_S8	HALLMARK	EPITHELIAL_MESENCHYMAL_TRANSITION	7/44	200/24283	6.85141e-08	2.01915e-06	1.11468e-06	CXCL8/JUN/RHOB/AREG/TNFAIP3/SAT1/VIM	7
Leukemic_S8	GOBP	RESPONSE_TO_OXIDATIVE_STRESS	9/44	437/24283	7.40023e-08	2.14928e-06	1.18652e-06	FOS/JUN/KLF2/RHOB/AREG/NR4A2/MCL1/BTG1/TNFAIP3	9
Leukemic_S8	CellType	BUSSLINGER_GASTRIC_PPP1R1B_POSITIVE_CELLS	6/44	121/24283	8.1688e-08	2.33861e-06	1.29104e-06	FOS/JUN/EGR1/FOSB/ATF3/SAT1	6
Leukemic_S8	CellType	FAN_OVARY_CL5_HEALTHY_SELECTABLE_FOLLICLE_THECAL_CELL	8/44	318/24283	9.31867e-08	2.63023e-06	1.45203e-06	JUN/EGR1/IER2/RGS2/MCL1/DDIT4/CITED2/DNAJA1	8
Leukemic_S8	CellType	HAY_BONE_MARROW_NEUTROPHIL	9/44	451/24283	9.67497e-08	2.69287e-06	1.48661e-06	FOS/CXCL8/DUSP1/KLF6/RHOB/RGS2/MCL1/MYADM/VIM	9
Leukemic_S8	GOBP	RESPONSE_TO_MECHANICAL_STIMULUS	7/44	215/24283	1.12246e-07	3.08137e-06	1.70108e-06	FOS/JUN/NFKBIA/FOSB/TUBA1A/BTG2/CITED2	7
Leukemic_S8	GOMF	DNA_BINDING_TRANSCRIPTION_ACTIVATOR_ACTIVITY	9/44	470/24283	1.37256e-07	3.71703e-06	2.052e-06	FOS/JUN/EGR1/JUNB/KLF6/FOSB/SOX4/ATF3/NR4A2	9
Leukemic_S8	GOBP	SKELETAL_MUSCLE_CELL_DIFFERENTIATION	5/44	68/24283	1.47936e-07	3.95285e-06	2.18219e-06	FOS/EGR1/BTG2/ATF3/CITED2	5
Leukemic_S8	CellType	CUI_DEVELOPING_HEART_VALVAR_ENDOTHELIAL_CELL	6/44	139/24283	1.86297e-07	4.91236e-06	2.71189e-06	CXCL8/CXCL2/ATF3/NR4A2/MCL1/DUSP2	6
Leukemic_S8	GOBP	CELLULAR_RESPONSE_TO_CHEMICAL_STRESS	8/44	351/24283	1.9816e-07	5.15731e-06	2.84711e-06	FOS/JUN/KLF2/RHOB/NR4A2/MCL1/TNFAIP3/DNAJA1	8
Leukemic_S8	CellType	DESCARTES_FETAL_EYE_CORNEAL_AND_CONJUNCTIVAL_EPITHELIAL_CELLS	7/44	244/24283	2.64915e-07	6.76776e-06	3.73617e-06	CXCL8/NFKBIA/JUNB/IER2/ATF3/NR4A2/MCL1	7
Leukemic_S8	CellType	FAN_OVARY_CL9_PUTATIVE_APOPTOTIC_ENDOTHELIAL_CELL	8/44	365/24283	2.66793e-07	6.76776e-06	3.73617e-06	NFKBIA/KLF6/PPP1R15A/TSC22D1/BTG1/ANKRD28/SAT1/DNAJA1	8
Leukemic_S8	CellType	DURANTE_ADULT_OLFACTORY_NEUROEPITHELIUM_MACROPHAGES	5/44	81/24283	3.57338e-07	8.95132e-06	4.94161e-06	DUSP1/RGS1/RGS2/NR4A2/CCL3	5
Leukemic_S8	CellType	TRAVAGLINI_LUNG_CAPILLARY_INTERMEDIATE_1_CELL	6/44	158/24283	3.96962e-07	9.82114e-06	5.4218e-06	PPP1R15A/TSC22D3/TUBA1A/DNAJB1/MYADM/RGCC	6
Leukemic_S8	CellType	HE_LIM_SUN_FETAL_LUNG_C5_CD5_POS_CCL22_NEG_MATURE_B_CELL	6/44	160/24283	4.27451e-07	1.04465e-05	5.76703e-06	EGR1/NFKBIZ/RGS1/NR4A2/DUSP2/RGCC	6
Leukemic_S8	GOBP	RESPONSE_TO_CORTICOSTEROID	6/44	166/24283	5.30663e-07	1.28126e-05	7.07326e-06	FOS/ZFP36/FOSB/AREG/DDIT4/ZFP36L2	6
Leukemic_S8	GOBP	CELLULAR_RESPONSE_TO_CALCIUM_ION	5/44	88/24283	5.41277e-07	1.29133e-05	7.12884e-06	FOS/JUN/JUNB/FOSB/TUBA1A	5
Leukemic_S8	CellType	DESCARTES_MAIN_FETAL_CCL19_CCL21_POSITIVE_CELLS	7/44	273/24283	5.64527e-07	1.33096e-05	7.34759e-06	FOS/EGR1/NFKBIA/JUNB/NFKBIZ/ZFP36L2/TNFAIP3	7
Leukemic_S8	GOBP	POSITIVE_REGULATION_OF_NEURON_DEATH	5/44	92/24283	6.75832e-07	1.57485e-05	8.69399e-06	FOS/EGR1/MCL1/CCL3/DDIT4	5
Leukemic_S8	GOBP	REGULATION_OF_HEMOPOIESIS	8/44	418/24283	7.42897e-07	1.71122e-05	9.44688e-06	FOS/NFKBIA/JUNB/ZFP36/NFKBIZ/SOX4/CCL3/ZFP36L2	8
Leukemic_S8	GOBP	MYELOID_CELL_DIFFERENTIATION	8/44	423/24283	8.12272e-07	1.84977e-05	1.02117e-05	FOS/JUN/NFKBIA/JUNB/KLF2/ZFP36/CCL3/CITED2	8
Leukemic_S8	CellType	RUBENSTEIN_SKELETAL_MUSCLE_T_CELLS	6/44	181/24283	8.80659e-07	1.97257e-05	1.08897e-05	JUNB/IER2/CD69/TSC22D3/ZFP36L2/BTG1	6
Leukemic_S8	GOBP	CELLULAR_RESPONSE_TO_OXIDATIVE_STRESS	7/44	292/24283	8.85887e-07	1.97257e-05	1.08897e-05	FOS/JUN/KLF2/RHOB/NR4A2/MCL1/TNFAIP3	7
Leukemic_S8	GOBP	INTEGRATED_STRESS_RESPONSE_SIGNALING	4/44	41/24283	9.03958e-07	1.99069e-05	1.09897e-05	FOS/JUN/JUNB/PPP1R15A	4
Leukemic_S8	GOBP	NEGATIVE_REGULATION_OF_PHOSPHORUS_METABOLIC_PROCESS	8/44	440/24283	1.0912e-06	2.37692e-05	1.31219e-05	DUSP1/JUN/PPP1R15A/RGS2/DDIT4/TNFAIP3/MYADM/DNAJA1	8
Leukemic_S8	HALLMARK	INFLAMMATORY_RESPONSE	6/44	200/24283	1.57511e-06	3.3941e-05	1.87373e-05	CXCL8/NFKBIA/CD69/KLF6/BTG2/RGS1	6
Leukemic_S8	GOBP	CELLULAR_RESPONSE_TO_SALT	6/44	204/24283	1.76696e-06	3.767e-05	2.07959e-05	FOS/JUN/EGR1/JUNB/FOSB/TUBA1A	6
Leukemic_S8	GOBP	RESPONSE_TO_REACTIVE_OXYGEN_SPECIES	6/44	206/24283	1.86981e-06	3.9443e-05	2.17747e-05	FOS/JUN/KLF2/RHOB/AREG/TNFAIP3	6
Leukemic_S8	GOBP	MONONUCLEAR_CELL_DIFFERENTIATION	8/44	475/24283	1.93047e-06	4.02986e-05	2.2247e-05	FOS/JUN/EGR1/JUNB/KLF6/NFKBIZ/SOX4/ZFP36L2	8
Leukemic_S8	GOBP	RESPONSE_TO_OXYGEN_LEVELS	7/44	332/24283	2.08064e-06	4.29856e-05	2.37304e-05	FOS/EGR1/NR4A2/DDIT4/CITED2/PMAIP1/RGCC	7
Leukemic_S8	GOBP	RESPONSE_TO_STEROID_HORMONE	7/44	339/24283	2.38851e-06	4.88426e-05	2.69637e-05	FOS/ZFP36/FOSB/AREG/DDIT4/ZFP36L2/DNAJA1	7
Leukemic_S8	CellType	AIZARANI_LIVER_C23_KUPFFER_CELLS_3	6/44	221/24283	2.80784e-06	5.68374e-05	3.13773e-05	CXCL8/NFKBIA/AREG/RGS2/SAT1/VIM	6
Leukemic_S8	CellType	BUSSLINGER_GASTRIC_CHIEF_CELLS	4/44	56/24283	3.21435e-06	6.44155e-05	3.55608e-05	JUN/IER2/SOX4/TSC22D1	4
Leukemic_S8	CellType	FAN_EMBRYONIC_CTX_BRAIN_MYELOID	5/44	139/24283	5.1886e-06	0.00010295	5.6834e-05	NFKBIA/KLF2/NFKBIZ/ATF3/VIM	5
Leukemic_S8	GOBP	NEGATIVE_REGULATION_OF_PHOSPHORYLATION	7/44	383/24283	5.32868e-06	0.000104693	5.77961e-05	DUSP1/JUN/RGS2/DDIT4/TNFAIP3/MYADM/DNAJA1	7
Leukemic_S8	GOBP	RESPONSE_TO_MURAMYL_DIPEPTIDE	3/44	20/24283	6.19255e-06	0.000120484	6.65137e-05	NFKBIA/TNFAIP3/VIM	3
Leukemic_S8	GOBP	NEURON_APOPTOTIC_PROCESS	6/44	258/24283	6.83002e-06	0.000131609	7.26554e-05	JUN/TUBA1A/BTG2/NR4A2/MCL1/CCL3	6
Leukemic_S8	GOBP	RESPONSE_TO_CALCIUM_ION	5/44	150/24283	7.52275e-06	0.000142726	7.87925e-05	FOS/JUN/JUNB/FOSB/TUBA1A	5
Leukemic_S8	GOBP	NEGATIVE_REGULATION_OF_CELL_CYCLE	7/44	404/24283	7.54939e-06	0.000142726	7.87925e-05	DUSP1/RHOB/BTG2/ZFP36L2/BTG1/TNFAIP3/RGCC	7
Leukemic_S8	GOBP	CELLULAR_RESPONSE_TO_REACTIVE_OXYGEN_SPECIES	5/44	152/24283	8.02351e-06	0.000148881	8.21901e-05	FOS/JUN/KLF2/RHOB/TNFAIP3	5
Leukemic_S8	CellType	LAKE_ADULT_KIDNEY_C24_ENDOTHELIAL_CELLS_AEA_AND_DVR	5/44	152/24283	8.02351e-06	0.000148881	8.21901e-05	FOS/DUSP1/NFKBIA/DNAJA1/VIM	5
Leukemic_S8	GOMF	R_SMAD_BINDING	3/44	24/24283	1.0939e-05	0.000201116	0.000111027	FOS/JUN/RGCC	3
Leukemic_S8	CellType	BUSSLINGER_ESOPHAGEAL_QUIESCENT_BASAL_CELLS	4/44	77/24283	1.15201e-05	0.000207985	0.000114819	FOS/JUNB/FOSB/ZFP36L2	4
Leukemic_S8	GOMF	SMAD_BINDING	4/44	77/24283	1.15201e-05	0.000207985	0.000114819	FOS/JUN/CITED2/RGCC	4
Leukemic_S8	GOBP	RESPONSE_TO_MUSCLE_STRETCH	3/44	26/24283	1.40165e-05	0.000249637	0.000137813	FOS/JUN/NFKBIA	3
Leukemic_S8	CellType	MENON_FETAL_KIDNEY_3_STROMAL_CELLS	4/44	81/24283	1.40886e-05	0.000249637	0.000137813	FOS/TUBA1A/SOX4/VIM	4
Leukemic_S8	GOBP	CELLULAR_RESPONSE_TO_OXYGEN_LEVELS	5/44	171/24283	1.42009e-05	0.000249637	0.000137813	FOS/EGR1/CITED2/PMAIP1/RGCC	5
Leukemic_S8	CellType	MENON_FETAL_KIDNEY_10_IMMUNE_CELLS	4/44	83/24283	1.55201e-05	0.000270455	0.000149306	FOS/KLF6/ZFP36L2/SAT1	4
Leukemic_S8	GOBP	INTRACELLULAR_RECEPTOR_SIGNALING_PATHWAY	6/44	302/24283	1.67021e-05	0.000288544	0.000159292	NFKBIA/KLF2/NR4A2/TNFAIP3/CITED2/DNAJA1	6
Leukemic_S8	GOBP	SKELETAL_MUSCLE_ORGAN_DEVELOPMENT	5/44	178/24283	1.72338e-05	0.000295185	0.000162958	FOS/EGR1/BTG2/ATF3/CITED2	5
Leukemic_S8	GOBP	NEGATIVE_REGULATION_OF_MAPK_CASCADE	5/44	183/24283	1.96929e-05	0.000334445	0.000184632	DUSP1/ATF3/RGS2/DUSP2/DNAJA1	5
Leukemic_S8	CellType	AIZARANI_LIVER_C29_MVECS_2	6/44	313/24283	2.04332e-05	0.000344103	0.000189963	KLF2/FOSB/TUBA1A/TSC22D1/MYADM/VIM	6
Leukemic_S8	CellType	DURANTE_ADULT_OLFACTORY_NEUROEPITHELIUM_CD4_T_CELLS	3/44	30/24283	2.17768e-05	0.000363672	0.000200766	CD69/TSC22D3/TNFAIP3	3
Leukemic_S8	GOBP	REGULATION_OF_LEUKOCYTE_DIFFERENTIATION	6/44	321/24283	2.35479e-05	0.00039	0.000215301	FOS/JUNB/NFKBIZ/SOX4/CCL3/ZFP36L2	6
Leukemic_S8	CellType	GAO_LARGE_INTESTINE_24W_C11_PANETH_LIKE_CELL	6/44	324/24283	2.48102e-05	0.000407537	0.000224982	CXCL8/CXCL2/NR4A2/CCL3/DUSP2/TNFAIP3	6
Leukemic_S8	GOBP	CYTOKINE_MEDIATED_SIGNALING_PATHWAY	7/44	491/24283	2.65534e-05	0.000432627	0.000238833	CXCL8/EGR1/NFKBIA/CXCL2/NFKBIZ/CCL3/TNFAIP3	7
Leukemic_S8	CellType	ZHENG_CORD_BLOOD_C2_PUTATIVE_BASOPHIL_EOSINOPHIL_MAST_CELL_PROGENITOR	4/44	96/24283	2.75805e-05	0.000445736	0.00024607	FOSB/PPP1R15A/SOX4/VIM	4
Leukemic_S8	CellType	AIZARANI_LIVER_C22_RESIDENT_B_CELLS_2	3/44	33/24283	2.91536e-05	0.000467391	0.000258025	FOSB/TSC22D3/BTG2	3
Leukemic_S8	GOBP	RESPONSE_TO_CHEMOKINE	4/44	98/24283	2.9912e-05	0.000475743	0.000262636	CXCL8/DUSP1/CXCL2/CCL3	4
Leukemic_S8	CellType	TRAVAGLINI_LUNG_MACROPHAGE_CELL	5/44	201/24283	3.08837e-05	0.000487331	0.000269033	CXCL8/CXCL2/RHOB/VIM/RGCC	5
Leukemic_S8	CellType	TRAVAGLINI_LUNG_NATURAL_KILLER_T_CELL	3/44	34/24283	3.19345e-05	0.000499975	0.000276013	CD69/RGS1/DUSP2	3
Leukemic_S8	GOMF	RNA_POLYMERASE_II_SPECIFIC_DNA_BINDING_TRANSCRIPTION_FACTOR_BINDING	6/44	348/24283	3.7001e-05	0.000574807	0.000317324	FOS/JUN/NFKBIA/NR4A2/CITED2/DNAJA1	6
Leukemic_S8	CellType	LAKE_ADULT_KIDNEY_C10_THIN_ASCENDING_LIMB	6/44	353/24283	4.0062e-05	0.000617572	0.000340933	TSC22D1/MCL1/ZFP36L2/BTG1/SAT1/DNAJA1	6
Leukemic_S8	GOBP	REGULATION_OF_VASCULATURE_DEVELOPMENT	6/44	357/24283	4.26546e-05	0.000652517	0.000360225	CXCL8/KLF2/RHOB/BTG1/TNFAIP3/RGCC	6
Leukemic_S8	GOBP	MULTI_MULTICELLULAR_ORGANISM_PROCESS	5/44	216/24283	4.35334e-05	0.000660915	0.000364861	FOS/JUNB/FOSB/RGS2/CITED2	5
Leukemic_S8	CellType	AIZARANI_LIVER_C7_EPCAM_POS_BILE_DUCT_CELLS_2	5/44	219/24283	4.64847e-05	0.000695188	0.000383781	CXCL8/EGR1/SOX4/ATF3/MYADM	5
Leukemic_S8	GOBP	REGULATION_OF_NEURON_APOPTOTIC_PROCESS	5/44	219/24283	4.64847e-05	0.000695188	0.000383781	JUN/BTG2/NR4A2/MCL1/CCL3	5
Leukemic_S8	GOBP	CELLULAR_RESPONSE_TO_INTERLEUKIN_1	4/44	110/24283	4.70567e-05	0.00069853	0.000385626	CXCL8/EGR1/KLF2/CCL3	4
Leukemic_S8	CellType	DURANTE_ADULT_OLFACTORY_NEUROEPITHELIUM_MONOCYTES	3/44	39/24283	4.84641e-05	0.000714133	0.00039424	RGS1/RGS2/CCL3	3
Leukemic_S8	GOBP	EXTRINSIC_APOPTOTIC_SIGNALING_PATHWAY	5/44	227/24283	5.5116e-05	0.000805556	0.00044471	NFKBIZ/ATF3/MCL1/TNFAIP3/PMAIP1	5
Leukemic_S8	CellType	GAUTAM_EYE_CORNEA_TGFBI_HIGH_EPITHELIAL_CELLS	4/44	115/24283	5.59805e-05	0.000805556	0.00044471	EGR1/ZFP36/FOSB/ATF3	4
Leukemic_S8	CellType	HE_LIM_SUN_FETAL_LUNG_C0_LATE_AIRWAY_SMC_CELL	4/44	115/24283	5.59805e-05	0.000805556	0.00044471	KLF2/ATF3/NR4A2/DUSP2	4
Leukemic_S8	GOBP	MYELOID_LEUKOCYTE_DIFFERENTIATION	5/44	228/24283	5.62764e-05	0.000805556	0.00044471	FOS/JUN/JUNB/CCL3/CITED2	5
Leukemic_S8	GOBP	CELLULAR_RESPONSE_TO_INORGANIC_SUBSTANCE	5/44	231/24283	5.98714e-05	0.000850938	0.000469763	FOS/JUN/JUNB/FOSB/TUBA1A	5
Leukemic_S8	CellType	FAN_OVARY_CL1_GPRC5A_TNFRS12A_HIGH_SELECTABLE_FOLLICLE_STROMAL_CELL	6/44	380/24283	6.03022e-05	0.000851025	0.000469812	PPP1R15A/TUBA1A/ANKRD28/MYADM/DNAJA1/VIM	6
Leukemic_S8	GOBP	REGULATION_OF_APOPTOTIC_SIGNALING_PATHWAY	6/44	381/24283	6.11846e-05	0.00085744	0.000473353	ATF3/NR4A2/MCL1/TNFAIP3/PMAIP1/DNAJA1	6
Leukemic_S8	GOBP	RESPONSE_TO_SALT	6/44	384/24283	6.38942e-05	0.000889194	0.000490883	FOS/JUN/EGR1/JUNB/FOSB/TUBA1A	6
Leukemic_S8	GOBP	RESPONSE_TO_FIBROBLAST_GROWTH_FACTOR	4/44	120/24283	6.6081e-05	0.000913285	0.000504183	CXCL8/IER2/ZFP36/ZFP36L2	4
Leukemic_S8	GOBP	NEGATIVE_REGULATION_OF_PROTEIN_SERINE_THREONINE_KINASE_ACTIVITY	4/44	123/24283	7.27442e-05	0.000998489	0.000551219	DUSP1/RGS2/TNFAIP3/DNAJA1	4
Leukemic_S8	GOBP	NEGATIVE_REGULATION_OF_MITOTIC_CELL_CYCLE	5/44	243/24283	7.60602e-05	0.0010369	0.000572426	DUSP1/BTG2/ZFP36L2/BTG1/RGCC	5
Leukemic_S8	GOBP	RESPONSE_TO_EPIDERMAL_GROWTH_FACTOR	3/44	47/24283	8.51226e-05	0.00115261	0.0006363	FOS/ZFP36/ZFP36L2	3
Leukemic_S8	CellType	MURARO_PANCREAS_DELTA_CELL	5/44	250/24283	8.69491e-05	0.00116928	0.000645507	FOS/EGR1/IER2/BTG2/RGS2	5
Leukemic_S8	GOBP	RESPONSE_TO_HYDROGEN_PEROXIDE	4/44	129/24283	8.75212e-05	0.00116928	0.000645507	KLF2/RHOB/AREG/TNFAIP3	4
Leukemic_S8	GOMF	CHEMOKINE_ACTIVITY	3/44	48/24283	9.06827e-05	0.0012035	0.000664395	CXCL8/CXCL2/CCL3	3
Leukemic_S8	GOBP	RESPONSE_TO_ALCOHOL	5/44	253/24283	9.19672e-05	0.00121252	0.000669374	FOS/KLF2/FOSB/RGS2/CCL3	5
Leukemic_S8	GOBP	RESPONSE_TO_ENDOPLASMIC_RETICULUM_STRESS	5/44	258/24283	0.000100823	0.00132059	0.000729034	CXCL8/JUN/PPP1R15A/ATF3/PMAIP1	5
Leukemic_S8	GOBP	REGULATION_OF_EXTRINSIC_APOPTOTIC_SIGNALING_PATHWAY_VIA_DEATH_DOMAIN_RECEPTORS	3/44	50/24283	0.000102503	0.00133387	0.000736368	ATF3/TNFAIP3/PMAIP1	3
Leukemic_S8	GOBP	VIRAL_TRANSCRIPTION	3/44	51/24283	0.000108772	0.00140632	0.000776362	JUN/ZFP36/CCL3	3
Leukemic_S8	CellType	RUBENSTEIN_SKELETAL_MUSCLE_ENDOTHELIAL_CELLS	4/44	137/24283	0.000110476	0.00141919	0.00078347	KLF2/KLF6/SOX4/RGCC	4
Leukemic_S8	GOBP	MUSCLE_TISSUE_DEVELOPMENT	6/44	427/24283	0.000114455	0.00146094	0.000806516	FOS/EGR1/BTG2/ATF3/RGS2/CITED2	6
Leukemic_S8	CellType	HE_LIM_SUN_FETAL_LUNG_C5_CD5_NEG_MATURE_B_CELL	3/44	52/24283	0.000115286	0.00146223	0.000807229	EGR1/NR4A2/DUSP2	3
Leukemic_S8	GOBP	RESPONSE_TO_PEPTIDE_HORMONE	6/44	429/24283	0.000117412	0.00147984	0.000816949	FOS/EGR1/AREG/BTG2/NR4A2/BTG1	6
Leukemic_S8	GOBP	RESPONSE_TO_INTERLEUKIN_1	4/44	140/24283	0.000120116	0.00150445	0.000830536	CXCL8/EGR1/KLF2/CCL3	4
Leukemic_S8	GOBP	CELLULAR_RESPONSE_TO_GLUCOCORTICOID_STIMULUS	3/44	54/24283	0.000129064	0.00160649	0.000886869	ZFP36/DDIT4/ZFP36L2	3
Leukemic_S8	GOBP	EPITHELIAL_CELL_APOPTOTIC_PROCESS	4/44	143/24283	0.000130351	0.00161249	0.000890183	ZFP36/NFKBIZ/TNFAIP3/RGCC	4
Leukemic_S8	CellType	MANNO_MIDBRAIN_NEUROTYPES_HRGL2B	6/44	439/24283	0.000133125	0.0016367	0.000903548	FOS/JUN/EGR1/DNAJB1/ZFP36L2/VIM	6
Leukemic_S8	CellType	TRAVAGLINI_LUNG_LIPOFIBROBLAST_CELL	4/44	146/24283	0.000141205	0.00170659	0.000942127	CXCL2/RGS2/NR4A2/MCL1	4
Leukemic_S8	CellType	LAKE_ADULT_KIDNEY_C8_DECENDING_THIN_LIMB	5/44	278/24283	0.000142985	0.00170659	0.000942127	EGR1/NFKBIZ/TSC22D1/BTG1/SAT1	5
Leukemic_S8	GOBP	NEGATIVE_REGULATION_OF_TRANSCRIPTION_FROM_RNA_POLYMERASE_II_PROMOTER_IN_RESPONSE_TO_STRESS	2/44	10/24283	0.000143067	0.00170659	0.000942127	JUN/CITED2	2
Leukemic_S8	GOCC	BCL_2_FAMILY_PROTEIN_COMPLEX	2/44	10/24283	0.000143067	0.00170659	0.000942127	MCL1/PMAIP1	2
Leukemic_S8	GOMF	PROTEIN_TYROSINE_THREONINE_PHOSPHATASE_ACTIVITY	2/44	10/24283	0.000143067	0.00170659	0.000942127	DUSP1/DUSP2	2
Leukemic_S8	GOBP	NEGATIVE_REGULATION_OF_TRANSFERASE_ACTIVITY	5/44	280/24283	0.000147845	0.00175315	0.000967832	DUSP1/ZFP36/RGS2/TNFAIP3/DNAJA1	5
Leukemic_S8	GOBP	RESPONSE_TO_TRANSFORMING_GROWTH_FACTOR_BETA	5/44	284/24283	0.000157945	0.00186189	0.00102787	FOS/JUN/NFKBIZ/ZFP36L2/CITED2	5
Leukemic_S8	CellType	GAUTAM_EYE_CORNEA_ELF3_HIGH_EPITHELIAL_CELLS	4/44	152/24283	0.000164855	0.00193199	0.00106656	JUN/EGR1/FOSB/SAT1	4
Leukemic_S8	GOBP	KERATINOCYTE_PROLIFERATION	3/44	59/24283	0.000168091	0.00195834	0.00108111	ZFP36/AREG/NFKBIZ	3
Leukemic_S8	CellType	MURARO_PANCREAS_PANCREATIC_POLYPEPTIDE_CELL	4/44	153/24283	0.000169059	0.00195834	0.00108111	FOS/EGR1/BTG2/NR4A2	4
Leukemic_S8	GOBP	OSTEOCLAST_PROLIFERATION	2/44	11/24283	0.000174658	0.00200009	0.00110416	JUNB/TNFAIP3	2
Leukemic_S8	GOBP	REGULATION_OF_TRANSCRIPTION_FROM_RNA_POLYMERASE_II_PROMOTER_IN_RESPONSE_TO_HYPOXIA	2/44	11/24283	0.000174658	0.00200009	0.00110416	EGR1/CITED2	2
Leukemic_S8	GOBP	NEGATIVE_REGULATION_OF_MAP_KINASE_ACTIVITY	3/44	60/24283	0.000176714	0.00200077	0.00110453	DUSP1/RGS2/DNAJA1	3
Leukemic_S8	GOBP	POSITIVE_REGULATION_OF_MIRNA_METABOLIC_PROCESS	3/44	60/24283	0.000176714	0.00200077	0.00110453	FOS/JUN/EGR1	3
Leukemic_S8	GOBP	REGULATION_OF_EXTRINSIC_APOPTOTIC_SIGNALING_PATHWAY	4/44	156/24283	0.000182134	0.00205054	0.00113201	ATF3/MCL1/TNFAIP3/PMAIP1	4
Leukemic_S8	GOBP	MATERNAL_PROCESS_INVOLVED_IN_FEMALE_PREGNANCY	3/44	61/24283	0.00018562	0.00207803	0.00114719	JUNB/RGS2/CITED2	3
Leukemic_S8	CellType	AIZARANI_LIVER_C1_NK_NKT_CELLS_1	4/44	157/24283	0.00018665	0.00207803	0.00114719	RGS1/ZFP36L2/BTG1/DUSP2	4
Leukemic_S8	CellType	FAN_EMBRYONIC_CTX_BRAIN_NAIVE_LIKE_T_CELL	4/44	158/24283	0.000191246	0.00211745	0.00116894	CD69/TSC22D3/TNFAIP3/RGCC	4
Leukemic_S8	GOBP	T_CELL_DIFFERENTIATION	5/44	300/24283	0.000203728	0.00224325	0.00123839	EGR1/JUNB/NFKBIZ/SOX4/ZFP36L2	5
Leukemic_S8	GOBP	INTRINSIC_APOPTOTIC_SIGNALING_PATHWAY	5/44	301/24283	0.000206892	0.00226564	0.00125076	PPP1R15A/MCL1/DDIT4/PMAIP1/DNAJA1	5
Leukemic_S8	GOMF	DNA_BINDING_TRANSCRIPTION_FACTOR_BINDING	6/44	478/24283	0.000211088	0.00229902	0.00126918	FOS/JUN/NFKBIA/NR4A2/CITED2/DNAJA1	6
Leukemic_S8	GOBP	CELLULAR_RESPONSE_TO_CORTICOSTEROID_STIMULUS	3/44	64/24283	0.000214071	0.00231891	0.00128016	ZFP36/DDIT4/ZFP36L2	3
Leukemic_S8	GOBP	RESPONSE_TO_TOPOLOGICALLY_INCORRECT_PROTEIN	4/44	163/24283	0.000215464	0.00232145	0.00128157	PPP1R15A/ATF3/DNAJB1/DNAJA1	4
Leukemic_S8	CellType	TRAVAGLINI_LUNG_ALVEOLAR_FIBROBLAST_CELL	4/44	164/24283	0.000220561	0.00236365	0.00130486	DUSP1/MYADM/SAT1/RGCC	4
Leukemic_S8	GOBP	LIPOPOLYSACCHARIDE_MEDIATED_SIGNALING_PATHWAY	3/44	65/24283	0.000224146	0.0023893	0.00131902	NFKBIA/CCL3/TNFAIP3	3
Leukemic_S8	CellType	GAUTAM_EYE_CORNEA_FIBROBLASTS	4/44	165/24283	0.000225743	0.0023936	0.00132139	TSC22D3/ANKRD28/MYADM/DNAJA1	4
Leukemic_S8	GOMF	MAP_KINASE_TYROSINE_SERINE_THREONINE_PHOSPHATASE_ACTIVITY	2/44	13/24283	0.000247127	0.00260654	0.00143895	DUSP1/DUSP2	2
Leukemic_S8	GOBP	REGULATION_OF_CELL_CELL_ADHESION	6/44	493/24283	0.000249244	0.00261511	0.00144368	NFKBIZ/SOX4/CITED2/MYADM/MAP3K8/RGCC	6
Leukemic_S8	GOBP	NUCLEAR_TRANSCRIBED_MRNA_CATABOLIC_PROCESS_DEADENYLATION_DEPENDENT_DECAY	3/44	68/24283	0.0002562	0.00267409	0.00147624	ZFP36/BTG2/ZFP36L2	3
Leukemic_S8	GOBP	EPITHELIAL_CELL_PROLIFERATION	6/44	499/24283	0.00026595	0.00276147	0.00152448	JUN/ZFP36/AREG/NFKBIZ/TNFAIP3/RGCC	6
Leukemic_S8	GOBP	REGULATION_OF_MIRNA_TRANSCRIPTION	3/44	69/24283	0.000267507	0.00276332	0.0015255	FOS/JUN/EGR1	3
Leukemic_S8	GOBP	GLIOGENESIS	5/44	320/24283	0.000274468	0.00282069	0.00155717	AREG/TUBA1A/SOX4/CCL3/VIM	5
Leukemic_S8	GOBP	NEGATIVE_REGULATION_BY_HOST_OF_VIRAL_TRANSCRIPTION	2/44	14/24283	0.000287983	0.00292953	0.00161726	JUN/CCL3	2
Leukemic_S8	GOBP	POSITIVE_REGULATION_OF_EXTRINSIC_APOPTOTIC_SIGNALING_PATHWAY_VIA_DEATH_DOMAIN_RECEPTORS	2/44	14/24283	0.000287983	0.00292953	0.00161726	ATF3/PMAIP1	2
Leukemic_S8	CellType	RUBENSTEIN_SKELETAL_MUSCLE_B_CELLS	4/44	177/24283	0.000294992	0.00298568	0.00164825	JUNB/CD69/TSC22D3/BTG1	4
Leukemic_S8	GOBP	LYMPHOCYTE_HOMEOSTASIS	3/44	72/24283	0.000303352	0.00303959	0.00167802	TSC22D3/TNFAIP3/PMAIP1	3
Leukemic_S8	CellType	HU_FETAL_RETINA_PHOTORECEPTOR	3/44	72/24283	0.000303352	0.00303959	0.00167802	FOS/DUSP1/SOX4	3
Leukemic_S8	CellType	TRAVAGLINI_LUNG_NONCLASSICAL_MONOCYTE_CELL	4/44	180/24283	0.000314445	0.00311907	0.00172189	DUSP1/RHOB/NFKBIZ/SAT1	4
Leukemic_S8	GOMF	CHEMOKINE_RECEPTOR_BINDING	3/44	73/24283	0.000315954	0.00311907	0.00172189	CXCL8/CXCL2/CCL3	3
Leukemic_S8	CellType	HAY_BONE_MARROW_CD8_T_CELL	3/44	73/24283	0.000315954	0.00311907	0.00172189	RGS1/NR4A2/DUSP2	3
Leukemic_S8	GOBP	PEPTIDYL_SERINE_DEPHOSPHORYLATION	2/44	15/24283	0.000331905	0.00322882	0.00178248	DUSP1/PPP1R15A	2
Leukemic_S8	GOBP	POSITIVE_REGULATION_OF_NUCLEAR_TRANSCRIBED_MRNA_CATABOLIC_PROCESS_DEADENYLATION_DEPENDENT_DECAY	2/44	15/24283	0.000331905	0.00322882	0.00178248	ZFP36/ZFP36L2	2
Leukemic_S8	GOBP	REGULATION_OF_NUCLEAR_TRANSCRIBED_MRNA_POLY_A_TAIL_SHORTENING	2/44	15/24283	0.000331905	0.00322882	0.00178248	ZFP36/BTG2	2
Leukemic_S8	GOBP	RESPONSE_TO_TEMPERATURE_STIMULUS	4/44	184/24283	0.000341793	0.00330895	0.00182672	FOS/NFKBIA/DNAJB1/DNAJA1	4
Leukemic_S8	CellType	AIZARANI_LIVER_C24_EPCAM_POS_BILE_DUCT_CELLS_3	4/44	185/24283	0.000348887	0.0033614	0.00185567	CXCL8/SOX4/ATF3/MYADM	4
Leukemic_S8	GOBP	NUCLEOTIDE_BINDING_OLIGOMERIZATION_DOMAIN_CONTAINING_2_SIGNALING_PATHWAY	2/44	16/24283	0.000378883	0.00363293	0.00200557	NFKBIA/TNFAIP3	2
Leukemic_S8	CellType	AIZARANI_LIVER_C4_EPCAM_POS_BILE_DUCT_CELLS_1	4/44	191/24283	0.000393693	0.00375696	0.00207404	EGR1/RHOB/SOX4/ATF3	4
Leukemic_S8	GOBP	MUSCLE_ORGAN_DEVELOPMENT	5/44	351/24283	0.000419262	0.00398199	0.00219828	FOS/EGR1/BTG2/ATF3/CITED2	5
Leukemic_S8	GOBP	3_UTR_MEDIATED_MRNA_DESTABILIZATION	2/44	17/24283	0.000428907	0.00401649	0.00221732	ZFP36/ZFP36L2	2
Leukemic_S8	GOBP	DENTATE_GYRUS_DEVELOPMENT	2/44	17/24283	0.000428907	0.00401649	0.00221732	TUBA1A/BTG2	2
Leukemic_S8	GOBP	RESPONSE_TO_CORTICOSTERONE	2/44	17/24283	0.000428907	0.00401649	0.00221732	FOS/FOSB	2
Leukemic_S8	CellType	CUI_DEVELOPING_HEART_5TH_WEEK_VENTRICULAR_CARDIOMYOCYTE	3/44	82/24283	0.0004448	0.00412675	0.00227819	FOS/ZFP36/DUSP2	3
Leukemic_S8	GOBP	REGULATION_OF_MIRNA_METABOLIC_PROCESS	3/44	82/24283	0.0004448	0.00412675	0.00227819	FOS/JUN/EGR1	3
Leukemic_S8	CellType	GAUTAM_EYE_CHOROID_SCLERA_FIBROBLASTS	4/44	199/24283	0.000459652	0.00422543	0.00233266	RHOB/NFKBIZ/DDIT4/DNAJA1	4
Leukemic_S8	HALLMARK	IL2_STAT5_SIGNALING	4/44	199/24283	0.000459652	0.00422543	0.00233266	KLF6/RHOB/NFKBIZ/MAP3K8	4
Leukemic_S8	HALLMARK	ESTROGEN_RESPONSE_LATE	4/44	200/24283	0.000468417	0.00425949	0.00235147	FOS/ZFP36/AREG/DUSP2	4
Leukemic_S8	HALLMARK	INTERFERON_GAMMA_RESPONSE	4/44	200/24283	0.000468417	0.00425949	0.00235147	NFKBIA/CD69/BTG1/TNFAIP3	4
Leukemic_S8	CellType	GAO_LARGE_INTESTINE_ADULT_CI_MESENCHYMAL_CELLS	5/44	361/24283	0.000476459	0.00425949	0.00235147	CD69/RGS1/ANKRD28/VIM/RGCC	5
Leukemic_S8	CellType	DURANTE_ADULT_OLFACTORY_NEUROEPITHELIUM_NK_CELLS	3/44	84/24283	0.000477365	0.00425949	0.00235147	CD69/CCL3/DUSP2	3
Leukemic_S8	CellType	FAN_EMBRYONIC_CTX_NSC_1	2/44	18/24283	0.000481964	0.00425949	0.00235147	FOS/VIM	2
Leukemic_S8	GOBP	POSITIVE_REGULATION_OF_TRANSCRIPTION_FROM_RNA_POLYMERASE_II_PROMOTER_IN_RESPONSE_TO_STRESS	2/44	18/24283	0.000481964	0.00425949	0.00235147	KLF2/ATF3	2
Leukemic_S8	GOMF	CXCR_CHEMOKINE_RECEPTOR_BINDING	2/44	18/24283	0.000481964	0.00425949	0.00235147	CXCL8/CXCL2	2
Leukemic_S8	GOMF	MAP_KINASE_PHOSPHATASE_ACTIVITY	2/44	18/24283	0.000481964	0.00425949	0.00235147	DUSP1/DUSP2	2
Leukemic_S8	CellType	MURARO_PANCREAS_ENDOTHELIAL_CELL	5/44	362/24283	0.000482487	0.00425949	0.00235147	SOX4/TSC22D1/ZFP36L2/VIM/RGCC	5
Leukemic_S8	CellType	GAUTAM_EYE_IRIS_CILIARY_BODY_MGP_HIGH_FIBROBLASTS	3/44	85/24283	0.000494206	0.00434381	0.00239802	SOX4/TSC22D1/SAT1	3
Leukemic_S8	GOBP	ASSOCIATIVE_LEARNING	3/44	86/24283	0.000511423	0.00445472	0.00245925	FOS/TUBA1A/BTG2	3
Leukemic_S8	GOBP	EXTRINSIC_APOPTOTIC_SIGNALING_PATHWAY_VIA_DEATH_DOMAIN_RECEPTORS	3/44	86/24283	0.000511423	0.00445472	0.00245925	ATF3/TNFAIP3/PMAIP1	3
Leukemic_S8	GOBP	RESPONSE_TO_METAL_ION	5/44	367/24283	0.000513493	0.00445472	0.00245925	FOS/JUN/JUNB/FOSB/TUBA1A	5
Leukemic_S8	CellType	MENON_FETAL_KIDNEY_4_PODOCYTES	4/44	206/24283	0.000523534	0.00452225	0.00249653	TSC22D3/ZFP36L2/CITED2/VIM	4
Leukemic_S8	GOBP	RESPONSE_TO_STARVATION	4/44	207/24283	0.00053315	0.00458554	0.00253147	FOS/ZFP36/ATF3/PMAIP1	4
Leukemic_S8	GOBP	TROPHECTODERMAL_CELL_DIFFERENTIATION	2/44	19/24283	0.000538046	0.00460788	0.0025438	JUNB/CITED2	2
Leukemic_S8	GOBP	RESPONSE_TO_KETONE	4/44	208/24283	0.00054289	0.00462958	0.00255578	FOS/KLF2/FOSB/DDIT4	4
Leukemic_S8	GOBP	REGULATION_OF_PROTEIN_SERINE_THREONINE_KINASE_ACTIVITY	5/44	373/24283	0.000552659	0.00467395	0.00258027	DUSP1/RGS2/TNFAIP3/DNAJA1/RGCC	5
Leukemic_S8	GOBP	CELLULAR_RESPONSE_TO_STEROID_HORMONE_STIMULUS	4/44	209/24283	0.000552757	0.00467395	0.00258027	ZFP36/DDIT4/ZFP36L2/DNAJA1	4
Leukemic_S8	GOBP	RESPONSE_TO_CAMP	3/44	89/24283	0.000565369	0.0047605	0.00262805	FOS/FOSB/AREG	3
Leukemic_S8	GOBP	REGULATION_OF_LYMPHOCYTE_DIFFERENTIATION	4/44	212/24283	0.000583124	0.00488946	0.00269924	JUNB/NFKBIZ/SOX4/ZFP36L2	4
Leukemic_S8	GOBP	CHRONIC_INFLAMMATORY_RESPONSE	2/44	20/24283	0.000597141	0.00498613	0.00275261	NFKBIZ/TNFAIP3	2
Leukemic_S8	GOBP	SMAD_PROTEIN_SIGNAL_TRANSDUCTION	3/44	91/24283	0.000603279	0.00500185	0.00276129	FOS/JUN/VIM	3
Leukemic_S8	GOBP	REGULATION_OF_MRNA_CATABOLIC_PROCESS	4/44	214/24283	0.000604016	0.00500185	0.00276129	ZFP36/BTG2/ZFP36L2/VIM	4
Leukemic_S8	GOBP	REGULATION_OF_MYELOID_CELL_DIFFERENTIATION	4/44	215/24283	0.00061466	0.00506905	0.00279839	FOS/NFKBIA/ZFP36/CCL3	4
Leukemic_S8	GOBP	CELLULAR_RESPONSE_TO_HYDROGEN_PEROXIDE	3/44	93/24283	0.000642778	0.00527921	0.00291441	KLF2/RHOB/TNFAIP3	3
Leukemic_S8	GOBP	REGULATION_OF_T_HELPER_17_CELL_DIFFERENTIATION	2/44	21/24283	0.000659238	0.0053923	0.00297684	JUNB/NFKBIZ	2
Leukemic_S8	GOBP	NEGATIVE_REGULATION_OF_MYELOID_CELL_DIFFERENTIATION	3/44	95/24283	0.000683892	0.00557122	0.00307561	NFKBIA/ZFP36/CCL3	3
Leukemic_S8	CellType	ZHENG_CORD_BLOOD_C7_PUTATIVE_LYMPHOID_PRIMED_MULTIPOTENT_PROGENITOR_1	3/44	96/24283	0.000705063	0.00572043	0.00315799	ZFP36L2/ANKRD28/MAP3K8	3
Leukemic_S8	GOBP	MIRNA_METABOLIC_PROCESS	3/44	97/24283	0.000726648	0.00581675	0.00321116	FOS/JUN/EGR1	3
Leukemic_S8	GOBP	NEGATIVE_REGULATION_OF_PROTEIN_MODIFICATION_BY_SMALL_PROTEIN_CONJUGATION_OR_REMOVAL	3/44	97/24283	0.000726648	0.00581675	0.00321116	SOX4/TNFAIP3/DNAJA1	3
Leukemic_S8	CellType	ZHENG_CORD_BLOOD_C4_PUTATIVE_EARLY_ERYTHROID_COMMITMENT	3/44	97/24283	0.000726648	0.00581675	0.00321116	JUN/CD69/NFKBIZ	3
Leukemic_S8	CellType	RUBENSTEIN_SKELETAL_MUSCLE_PCV_ENDOTHELIAL_CELLS	4/44	225/24283	0.000728545	0.00581675	0.00321116	NFKBIA/KLF2/ZFP36L2/SAT1	4
Leukemic_S8	GOBP	VIRAL_GENE_EXPRESSION	3/44	99/24283	0.000771073	0.00613187	0.00338512	JUN/ZFP36/CCL3	3
Leukemic_S8	GOBP	TRANSMEMBRANE_RECEPTOR_PROTEIN_SERINE_THREONINE_KINASE_SIGNALING_PATHWAY	5/44	403/24283	0.000783248	0.00620407	0.00342498	FOS/JUN/EGR1/CITED2/VIM	5
Leukemic_S8	GOMF	HISTONE_ACETYLTRANSFERASE_BINDING	2/44	23/24283	0.000792399	0.00623927	0.00344441	EGR1/CITED2	2
Leukemic_S8	CellType	ZHENG_CORD_BLOOD_C9_GRANULOCYTE_MACROPHAGE_PROGENITOR	3/44	100/24283	0.000793919	0.00623927	0.00344441	ZFP36L2/SAT1/VIM	3
Leukemic_S8	GOBP	NEGATIVE_REGULATION_OF_APOPTOTIC_SIGNALING_PATHWAY	4/44	233/24283	0.000829838	0.00649608	0.00358618	NR4A2/MCL1/TNFAIP3/DNAJA1	4
Leukemic_S8	GOBP	OSTEOCLAST_DIFFERENTIATION	3/44	102/24283	0.000840895	0.00654922	0.00361552	FOS/JUNB/CCL3	3
Leukemic_S8	GOMF	CYTOKINE_ACTIVITY	4/44	234/24283	0.000843163	0.00654922	0.00361552	CXCL8/CXCL2/AREG/CCL3	4
Leukemic_S8	GOBP	LEUKOCYTE_HOMEOSTASIS	3/44	103/24283	0.00086503	0.00669313	0.00369497	TSC22D3/TNFAIP3/PMAIP1	3
Leukemic_S8	GOBP	NEGATIVE_REGULATION_OF_KINASE_ACTIVITY	4/44	239/24283	0.000912067	0.00699574	0.00386203	DUSP1/RGS2/TNFAIP3/DNAJA1	4
Leukemic_S8	GOBP	REGULATION_OF_INFLAMMATORY_RESPONSE	5/44	417/24283	0.000912629	0.00699574	0.00386203	NFKBIA/ZFP36/NFKBIZ/CCL3/TNFAIP3	5
Leukemic_S8	CellType	HE_LIM_SUN_FETAL_LUNG_C1_LATE_BASAL_CELL	3/44	105/24283	0.000914613	0.00699574	0.00386203	KLF2/PMAIP1/RGCC	3
Leukemic_S8	GOBP	DECIDUALIZATION	2/44	25/24283	0.000937443	0.00711389	0.00392725	JUNB/CITED2	2
Leukemic_S8	GOBP	NEUTROPHIL_CHEMOTAXIS	3/44	106/24283	0.000940067	0.00711389	0.00392725	CXCL8/CXCL2/CCL3	3
Leukemic_S8	GOBP	LEUKOCYTE_CHEMOTAXIS	4/44	241/24283	0.000940709	0.00711389	0.00392725	CXCL8/DUSP1/CXCL2/CCL3	4
Leukemic_S8	GOBP	MYELOID_LEUKOCYTE_MIGRATION	4/44	242/24283	0.000955266	0.00719681	0.00397303	CXCL8/DUSP1/CXCL2/CCL3	4
Leukemic_S8	GOBP	CELLULAR_RESPONSE_TO_KETONE	3/44	107/24283	0.000965966	0.00725017	0.00400249	FOS/KLF2/DDIT4	3
Leukemic_S8	GOBP	NUCLEOTIDE_BINDING_DOMAIN_LEUCINE_RICH_REPEAT_CONTAINING_RECEPTOR_SIGNALING_PATHWAY	2/44	26/24283	0.00101439	0.00750128	0.00414111	NFKBIA/TNFAIP3	2
Leukemic_S8	GOBP	REGULATION_OF_NUCLEAR_TRANSCRIBED_MRNA_CATABOLIC_PROCESS_DEADENYLATION_DEPENDENT_DECAY	2/44	26/24283	0.00101439	0.00750128	0.00414111	ZFP36/ZFP36L2	2
Leukemic_S8	GOMF	G_PROTEIN_ALPHA_SUBUNIT_BINDING	2/44	26/24283	0.00101439	0.00750128	0.00414111	RGS1/RGS2	2
Leukemic_S8	GOMF	MRNA_3_UTR_AU_RICH_REGION_BINDING	2/44	26/24283	0.00101439	0.00750128	0.00414111	ZFP36/ZFP36L2	2
Leukemic_S8	GOBP	FAT_CELL_DIFFERENTIATION	4/44	247/24283	0.00103044	0.00759192	0.00419115	ZFP36/RGS2/NR4A2/ZFP36L2	4
Leukemic_S8	CellType	CUI_DEVELOPING_HEART_TRABECULAR_VENTRICULAR_CARDIOMYOCYTE	3/44	110/24283	0.00104637	0.00768102	0.00424034	IER2/PPP1R15A/DNAJB1	3
Leukemic_S8	GOBP	MUSCLE_CELL_PROLIFERATION	4/44	249/24283	0.00106164	0.00776473	0.00428655	FOS/JUN/TNFAIP3/CITED2	4
Leukemic_S8	GOBP	NEGATIVE_REGULATION_OF_STEM_CELL_DIFFERENTIATION	2/44	27/24283	0.00109429	0.00794547	0.00438633	ZFP36/ZFP36L2	2
Leukemic_S8	GOMF	ATPASE_ACTIVATOR_ACTIVITY	2/44	27/24283	0.00109429	0.00794547	0.00438633	DNAJB1/DNAJA1	2
Leukemic_S8	GOBP	REGULATION_OF_EPITHELIAL_CELL_APOPTOTIC_PROCESS	3/44	113/24283	0.00113089	0.00818158	0.00451667	ZFP36/TNFAIP3/RGCC	3
Leukemic_S8	GOBP	REGULATION_OF_PROTEIN_MODIFICATION_BY_SMALL_PROTEIN_CONJUGATION_OR_REMOVAL	4/44	254/24283	0.00114256	0.00820674	0.00453056	EGR1/SOX4/TNFAIP3/DNAJA1	4
Leukemic_S8	GOCC	RNA_POLYMERASE_II_TRANSCRIPTION_REGULATOR_COMPLEX	4/44	254/24283	0.00114256	0.00820674	0.00453056	FOS/JUN/JUNB/ATF3	4
Leukemic_S8	GOBP	RESPONSE_TO_XENOBIOTIC_STIMULUS	5/44	440/24283	0.00115899	0.00827266	0.00456695	FOS/JUN/CD69/FOSB/NFKBIZ	5
Leukemic_S8	CellType	TRAVAGLINI_LUNG_CLUB_CELL	3/44	114/24283	0.00115999	0.00827266	0.00456695	AREG/SOX4/VIM	3
Leukemic_S8	GOBP	NEGATIVE_REGULATION_OF_INTERLEUKIN_2_PRODUCTION	2/44	28/24283	0.00117711	0.00833542	0.0046016	ZFP36/TNFAIP3	2
Leukemic_S8	GOBP	POSITIVE_REGULATION_OF_COLLAGEN_METABOLIC_PROCESS	2/44	28/24283	0.00117711	0.00833542	0.0046016	VIM/RGCC	2
Leukemic_S8	CellType	DURANTE_ADULT_OLFACTORY_NEUROEPITHELIUM_OLFACTORY_ENSHEATHING_GLIA	3/44	115/24283	0.00118956	0.00839394	0.00463391	TUBA1A/VIM/RGCC	3
Leukemic_S8	CellType	DURANTE_ADULT_OLFACTORY_NEUROEPITHELIUM_RESPIRATORY_SECRETORY_CELLS	2/44	29/24283	0.00126285	0.00881886	0.00486848	CXCL8/CXCL2	2
Leukemic_S8	GOMF	MITOGEN_ACTIVATED_PROTEIN_KINASE_BINDING	2/44	29/24283	0.00126285	0.00881886	0.00486848	DUSP1/DUSP2	2
Leukemic_S8	GOBP	CELLULAR_RESPONSE_TO_EXTRACELLULAR_STIMULUS	4/44	261/24283	0.00126298	0.00881886	0.00486848	FOS/ATF3/NR4A2/PMAIP1	4
Leukemic_S8	GOBP	NEGATIVE_REGULATION_OF_CARDIAC_MUSCLE_TISSUE_GROWTH	2/44	30/24283	0.00135149	0.00937161	0.00517363	RGS2/CITED2	2
Leukemic_S8	GOBP	T_HELPER_17_CELL_DIFFERENTIATION	2/44	30/24283	0.00135149	0.00937161	0.00517363	JUNB/NFKBIZ	2
Leukemic_S8	GOBP	MRNA_CATABOLIC_PROCESS	4/44	270/24283	0.00143055	0.00983853	0.0054314	ZFP36/BTG2/ZFP36L2/VIM	4
Leukemic_S8	GOBP	CELLULAR_RESPONSE_TO_CADMIUM_ION	2/44	31/24283	0.00144304	0.00983853	0.0054314	FOS/JUN	2
Leukemic_S8	GOBP	HOMEOSTASIS_OF_NUMBER_OF_CELLS_WITHIN_A_TISSUE	2/44	31/24283	0.00144304	0.00983853	0.0054314	NFKBIZ/TUBA1A	2
Leukemic_S8	GOBP	REGULATION_OF_T_HELPER_17_TYPE_IMMUNE_RESPONSE	2/44	31/24283	0.00144304	0.00983853	0.0054314	JUNB/NFKBIZ	2
Leukemic_S8	CellType	GAUTAM_EYE_IRIS_CILIARY_BODY_WIF1_HIGH_FIBROBLASTS	3/44	123/24283	0.00144338	0.00983853	0.0054314	FOS/FOSB/TSC22D3	3
Leukemic_S8	CellType	AIZARANI_LIVER_C32_MVECS_3	3/44	125/24283	0.00151173	0.0102695	0.00566931	KLF2/NFKBIZ/TSC22D1	3
Leukemic_S8	GOBP	RESPONSE_TO_AMPHETAMINE	2/44	32/24283	0.00153747	0.0104091	0.00574639	RGS2/NR4A2	2
Leukemic_S8	GOBP	REGULATION_OF_LEUKOCYTE_CHEMOTAXIS	3/44	126/24283	0.00154665	0.0104271	0.0057563	CXCL8/DUSP1/CCL3	3
Leukemic_S8	GOBP	B_CELL_ACTIVATION	4/44	276/24283	0.00155053	0.0104271	0.0057563	KLF6/NFKBIZ/ZFP36L2/TNFAIP3	4
Leukemic_S8	GOBP	NEUTROPHIL_MIGRATION	3/44	128/24283	0.00161801	0.0107724	0.00594693	CXCL8/CXCL2/CCL3	3
Leukemic_S8	GOBP	NUCLEAR_TRANSCRIBED_MRNA_CATABOLIC_PROCESS	3/44	128/24283	0.00161801	0.0107724	0.00594693	ZFP36/BTG2/ZFP36L2	3
Leukemic_S8	GOMF	HEAT_SHOCK_PROTEIN_BINDING	3/44	128/24283	0.00161801	0.0107724	0.00594693	ZFP36/DNAJB1/DNAJA1	3
Leukemic_S8	GOBP	RESPONSE_TO_ORGANOPHOSPHORUS	3/44	129/24283	0.00165445	0.0109785	0.00606073	FOS/FOSB/AREG	3
Leukemic_S8	GOBP	GRANULOCYTE_CHEMOTAXIS	3/44	130/24283	0.0016914	0.0111499	0.00615533	CXCL8/CXCL2/CCL3	3
Leukemic_S8	GOBP	RNA_DESTABILIZATION	3/44	130/24283	0.0016914	0.0111499	0.00615533	ZFP36/BTG2/ZFP36L2	3
Leukemic_S8	GOBP	POSITIVE_REGULATION_OF_CELL_ADHESION	5/44	482/24283	0.00173204	0.0112885	0.00623187	NFKBIZ/SOX4/CITED2/MYADM/MAP3K8	5
Leukemic_S8	GOBP	NUCLEAR_TRANSCRIBED_MRNA_POLY_A_TAIL_SHORTENING	2/44	34/24283	0.00173496	0.0112885	0.00623187	ZFP36/BTG2	2
Leukemic_S8	GOBP	RESPONSE_TO_FLUID_SHEAR_STRESS	2/44	34/24283	0.00173496	0.0112885	0.00623187	KLF2/CITED2	2
Leukemic_S8	GOMF	14_3_3_PROTEIN_BINDING	2/44	34/24283	0.00173496	0.0112885	0.00623187	ZFP36/DDIT4	2
Leukemic_S8	CellType	FAN_EMBRYONIC_CTX_BRAIN_EFFECTOR_T_CELL	3/44	132/24283	0.00176684	0.0113486	0.00626502	CD69/BTG1/DUSP2	3
Leukemic_S8	GOBP	HEMATOPOIETIC_PROGENITOR_CELL_DIFFERENTIATION	3/44	132/24283	0.00176684	0.0113486	0.00626502	ZFP36/SOX4/CITED2	3
Leukemic_S8	GOBP	INTERLEUKIN_1_PRODUCTION	3/44	132/24283	0.00176684	0.0113486	0.00626502	EGR1/CCL3/TNFAIP3	3
Leukemic_S8	CellType	TRAVAGLINI_LUNG_NATURAL_KILLER_CELL	3/44	132/24283	0.00176684	0.0113486	0.00626502	AREG/DDIT4/DUSP2	3
Leukemic_S8	GOMF	G_PROTEIN_COUPLED_RECEPTOR_BINDING	4/44	288/24283	0.00181127	0.0115968	0.00640203	CXCL8/CXCL2/CCL3/DNAJA1	4
Leukemic_S8	CellType	RUBENSTEIN_SKELETAL_MUSCLE_FBN1_FAP_CELLS	4/44	289/24283	0.00183429	0.0116562	0.00643483	TUBA1A/ZFP36L2/MYADM/VIM	4
Leukemic_S8	CellType	DURANTE_ADULT_OLFACTORY_NEUROEPITHELIUM_GLOBOSE_BASAL_CELLS	2/44	35/24283	0.001838	0.0116562	0.00643483	TUBA1A/SOX4	2
Leukemic_S8	GOBP	MATERNAL_PLACENTA_DEVELOPMENT	2/44	35/24283	0.001838	0.0116562	0.00643483	JUNB/CITED2	2
Leukemic_S8	CellType	HE_LIM_SUN_FETAL_LUNG_C1_PROXIMAL_SECRETORY_PROGENITORS_CELL	3/44	135/24283	0.00188391	0.0119096	0.00657476	CXCL8/CXCL2/NR4A2	3
Leukemic_S8	CellType	TRAVAGLINI_LUNG_ALVEOLAR_EPITHELIAL_TYPE_2_CELL	3/44	136/24283	0.00192398	0.0121247	0.00669349	NFKBIA/CXCL2/AREG	3
Leukemic_S8	GOBP	REGULATION_OF_DNA_DAMAGE_RESPONSE_SIGNAL_TRANSDUCTION_BY_P53_CLASS_MEDIATOR	2/44	37/24283	0.0020526	0.0128544	0.00709632	SOX4/PMAIP1	2
Leukemic_S8	GOBP	SPLEEN_DEVELOPMENT	2/44	37/24283	0.0020526	0.0128544	0.00709632	NFKBIZ/CITED2	2
Leukemic_S8	GOBP	ERYTHROCYTE_HOMEOSTASIS	3/44	140/24283	0.00208958	0.0130047	0.00717932	KLF2/ZFP36/CITED2	3
Leukemic_S8	GOBP	POSITIVE_REGULATION_OF_APOPTOTIC_SIGNALING_PATHWAY	3/44	140/24283	0.00208958	0.0130047	0.00717932	ATF3/MCL1/PMAIP1	3
Leukemic_S8	GOBP	POSITIVE_REGULATION_OF_TRANSLATION	3/44	141/24283	0.00213233	0.0132297	0.00730349	PPP1R15A/SOX4/VIM	3
Leukemic_S8	GOBP	RESPONSE_TO_MINERALOCORTICOID	2/44	38/24283	0.00216414	0.0133856	0.00738959	FOS/FOSB	2
Leukemic_S8	GOBP	ENDOTHELIUM_DEVELOPMENT	3/44	142/24283	0.00217561	0.0134151	0.00740588	RHOB/BTG1/MYADM	3
Leukemic_S8	GOBP	NEGATIVE_REGULATION_OF_AMIDE_METABOLIC_PROCESS	4/44	304/24283	0.00220438	0.0135509	0.00748081	ZFP36/BTG2/RGS2/ZFP36L2	4
Leukemic_S8	GOBP	RESPONSE_TO_PURINE_CONTAINING_COMPOUND	3/44	143/24283	0.00221944	0.0136017	0.00750886	FOS/FOSB/AREG	3
Leukemic_S8	GOBP	ERYTHROCYTE_DEVELOPMENT	2/44	39/24283	0.0022785	0.0138788	0.00766184	KLF2/CITED2	2
Leukemic_S8	GOBP	NEGATIVE_REGULATION_OF_ORGAN_GROWTH	2/44	39/24283	0.0022785	0.0138788	0.00766184	RGS2/CITED2	2
Leukemic_S8	GOBP	HEPATICOBILIARY_SYSTEM_DEVELOPMENT	3/44	145/24283	0.00230873	0.0140203	0.00773996	JUN/TNFAIP3/CITED2	3
Leukemic_S8	GOBP	RESPONSE_TO_PROGESTERONE	2/44	40/24283	0.00239567	0.0144172	0.00795907	FOS/FOSB	2
Leukemic_S8	CellType	HU_FETAL_RETINA_HORIZONTAL	2/44	40/24283	0.00239567	0.0144172	0.00795907	TUBA1A/SOX4	2
Leukemic_S8	CellType	TRAVAGLINI_LUNG_VEIN_CELL	2/44	40/24283	0.00239567	0.0144172	0.00795907	CXCL2/TNFAIP3	2
Leukemic_S8	GOBP	CELL_CHEMOTAXIS	4/44	312/24283	0.0024215	0.014529	0.00802079	CXCL8/DUSP1/CXCL2/CCL3	4
Leukemic_S8	CellType	CUI_DEVELOPING_HEART_RIGHT_ATRIAL_CARDIOMYOCYTE	2/44	41/24283	0.00251563	0.015004	0.008283	NR4A2/DUSP2	2
Leukemic_S8	GOBP	AMINE_BIOSYNTHETIC_PROCESS	2/44	41/24283	0.00251563	0.015004	0.008283	NR4A2/SAT1	2
Leukemic_S8	GOBP	REGULATION_OF_T_HELPER_CELL_DIFFERENTIATION	2/44	42/24283	0.00263838	0.0155989	0.00861144	JUNB/NFKBIZ	2
Leukemic_S8	CellType	HU_FETAL_RETINA_MULLER	2/44	42/24283	0.00263838	0.0155989	0.00861144	SAT1/VIM	2
Leukemic_S8	GOBP	LEARNING	3/44	152/24283	0.00263874	0.0155989	0.00861144	FOS/TUBA1A/BTG2	3
Leukemic_S8	GOBP	POSITIVE_REGULATION_OF_CELL_CELL_ADHESION	4/44	321/24283	0.00268291	0.0157056	0.00867033	NFKBIZ/SOX4/CITED2/MAP3K8	4
Leukemic_S8	GOBP	RNA_CATABOLIC_PROCESS	4/44	321/24283	0.00268291	0.0157056	0.00867033	ZFP36/BTG2/ZFP36L2/VIM	4
Leukemic_S8	GOBP	B_CELL_DIFFERENTIATION	3/44	153/24283	0.00268813	0.0157056	0.00867033	KLF6/NFKBIZ/ZFP36L2	3
Leukemic_S8	GOBP	DNA_TEMPLATED_TRANSCRIPTION_INITIATION	3/44	153/24283	0.00268813	0.0157056	0.00867033	JUN/NFKBIA/NFKBIZ	3
Leukemic_S8	GOBP	POSITIVE_REGULATION_OF_INFLAMMATORY_RESPONSE	3/44	154/24283	0.00273809	0.015951	0.0088058	NFKBIA/NFKBIZ/CCL3	3
Leukemic_S8	GOBP	POSITIVE_REGULATION_OF_MYOBLAST_DIFFERENTIATION	2/44	43/24283	0.00276391	0.0160083	0.00883745	SOX4/BTG1	2
Leukemic_S8	GOBP	VENTRICULAR_SEPTUM_MORPHOGENESIS	2/44	43/24283	0.00276391	0.0160083	0.00883745	SOX4/CITED2	2
Leukemic_S8	GOBP	NEGATIVE_REGULATION_OF_NEURON_APOPTOTIC_PROCESS	3/44	155/24283	0.00278863	0.0161049	0.00889079	JUN/BTG2/NR4A2	3
Leukemic_S8	CellType	ZHONG_PFC_MAJOR_TYPES_ASTROCYTES	4/44	326/24283	0.00283622	0.0163061	0.00900185	JUN/ZFP36L2/VIM/RGCC	4
Leukemic_S8	GOBP	GRANULOCYTE_MIGRATION	3/44	156/24283	0.00283974	0.0163061	0.00900185	CXCL8/CXCL2/CCL3	3
Leukemic_S8	GOBP	CELLULAR_RESPONSE_TO_EXTERNAL_STIMULUS	4/44	327/24283	0.00286759	0.0163267	0.0090132	FOS/ATF3/NR4A2/PMAIP1	4
Leukemic_S8	CellType	BUSSLINGER_GASTRIC_REG3A_POSITIVE_CELLS	2/44	44/24283	0.0028922	0.0163267	0.0090132	CXCL2/SAT1	2
Leukemic_S8	GOBP	T_CELL_HOMEOSTASIS	2/44	44/24283	0.0028922	0.0163267	0.0090132	TSC22D3/PMAIP1	2
Leukemic_S8	GOBP	T_HELPER_17_TYPE_IMMUNE_RESPONSE	2/44	44/24283	0.0028922	0.0163267	0.0090132	JUNB/NFKBIZ	2
Leukemic_S8	GOMF	PROTEIN_TYROSINE_SERINE_THREONINE_PHOSPHATASE_ACTIVITY	2/44	44/24283	0.0028922	0.0163267	0.0090132	DUSP1/DUSP2	2
Leukemic_S8	CellType	MENON_FETAL_KIDNEY_2_NEPHRON_PROGENITOR_CELLS	2/44	44/24283	0.0028922	0.0163267	0.0090132	SOX4/BTG1	2
Leukemic_S8	GOBP	REGULATION_OF_MRNA_METABOLIC_PROCESS	4/44	330/24283	0.00296313	0.0166801	0.0092083	ZFP36/BTG2/ZFP36L2/VIM	4
Leukemic_S8	GOBP	BLASTOCYST_FORMATION	2/44	45/24283	0.00302325	0.0169708	0.00936882	JUNB/CITED2	2
Leukemic_S8	GOBP	EPITHELIAL_TUBE_MORPHOGENESIS	4/44	334/24283	0.00309388	0.0173188	0.00956091	RHOB/AREG/SOX4/CITED2	4
Leukemic_S8	GOBP	REGULATION_OF_COLLAGEN_METABOLIC_PROCESS	2/44	46/24283	0.00315704	0.0175255	0.00967503	VIM/RGCC	2
Leukemic_S8	GOMF	ATPASE_REGULATOR_ACTIVITY	2/44	46/24283	0.00315704	0.0175255	0.00967503	DNAJB1/DNAJA1	2
Leukemic_S8	CellType	TRAVAGLINI_LUNG_IGSF21_DENDRITIC_CELL	2/44	46/24283	0.00315704	0.0175255	0.00967503	CXCL2/ATF3	2
Leukemic_S8	GOMF	PROTEIN_HETERODIMERIZATION_ACTIVITY	4/44	343/24283	0.00340241	0.0188355	0.0103982	TUBA1A/ATF3/NR4A2/MCL1	4
Leukemic_S8	GOBP	REGULATION_OF_KERATINOCYTE_PROLIFERATION	2/44	48/24283	0.00343283	0.0188476	0.0104049	ZFP36/AREG	2
Leukemic_S8	GOBP	RESPONSE_TO_AMINE	2/44	48/24283	0.00343283	0.0188476	0.0104049	RGS2/NR4A2	2
[truncated: 605 more rows]

## Sheet: Table S6 - Mutation Effects
Table S6. The associations between leukemic cell state and mutation
Gene	Leukemic cell state	Num_muts	Num_neg	Estimate	t	pval	qval
mut.CBFB.MYH11	Leukemic_S1	39	500	189.963	0.925742	0.359274	0.222636
mut.CBFB.MYH11	Leukemic_S2	39	500	-167.484	-2.91925	0.00540903	0.0119744
mut.CBFB.MYH11	Leukemic_S3	39	500	185.391	1.53656	0.130329	0.124321
mut.CBFB.MYH11	Leukemic_S4	39	500	60.3929	0.555548	0.58124	0.296508
mut.CBFB.MYH11	Leukemic_S5	39	500	86.051	0.999264	0.321757	0.214234
mut.CBFB.MYH11	Leukemic_S6	39	500	-448.95	-3.89955	0.000237306	0.000843732
mut.CBFB.MYH11	Leukemic_S7	39	500	943.591	16.8718	9.89912e-27	1.16146e-24
mut.CBFB.MYH11	Leukemic_S8	39	500	383.805	3.08592	0.00346048	0.00863869
mut.CBFB.MYH11	Leukemic_S9	39	500	758.144	7.25037	4.71503e-10	1.38304e-08
mut.GATA2.MECOM	Leukemic_S1	10	529	-738.453	-1.4512	0.179649	0.150559
mut.GATA2.MECOM	Leukemic_S2	10	529	-1.01157	-0.00739265	0.994258	0.392782
mut.GATA2.MECOM	Leukemic_S3	10	529	-738.489	-2.34183	0.0427941	0.0564162
mut.GATA2.MECOM	Leukemic_S4	10	529	244.587	1.25209	0.240577	0.175323
mut.GATA2.MECOM	Leukemic_S5	10	529	655.257	3.63363	0.00475591	0.0109414
mut.GATA2.MECOM	Leukemic_S6	10	529	1620.49	9.11911	2.24049e-06	2.38979e-05
mut.GATA2.MECOM	Leukemic_S7	10	529	-19.518	-0.134244	0.895923	0.367817
mut.GATA2.MECOM	Leukemic_S8	10	529	155.148	0.714211	0.492296	0.264959
mut.GATA2.MECOM	Leukemic_S9	10	529	773.979	4.55136	0.000849331	0.00243054
mut.KMT2A_re	Leukemic_S1	21	518	572.362	1.74422	0.0953189	0.0998552
mut.KMT2A_re	Leukemic_S2	21	518	-81.8491	-0.885365	0.385783	0.225194
mut.KMT2A_re	Leukemic_S3	21	518	-39.9071	-0.197789	0.845005	0.360526
mut.KMT2A_re	Leukemic_S4	21	518	-1006.56	-6.22343	3.25204e-06	3.05149e-05
mut.KMT2A_re	Leukemic_S5	21	518	-614.89	-2.81724	0.0102801	0.0203281
mut.KMT2A_re	Leukemic_S6	21	518	-1461.79	-5.62971	1.23781e-05	9.07705e-05
mut.KMT2A_re	Leukemic_S7	21	518	-173.047	-1.15234	0.261716	0.186104
mut.KMT2A_re	Leukemic_S8	21	518	-1071.27	-5.17099	3.94591e-05	0.000220464
mut.KMT2A_re	Leukemic_S9	21	518	-1367.28	-6.13752	3.381e-06	3.05149e-05
mut.MLLT3.KMT2A	Leukemic_S1	13	526	141.845	0.353496	0.729545	0.338566
mut.MLLT3.KMT2A	Leukemic_S2	13	526	-323.586	-2.9936	0.010674	0.0205308
mut.MLLT3.KMT2A	Leukemic_S3	13	526	-6.59246	-0.0288992	0.977383	0.38742
mut.MLLT3.KMT2A	Leukemic_S4	13	526	-730.841	-4.0045	0.00156548	0.00408174
mut.MLLT3.KMT2A	Leukemic_S5	13	526	-1136.36	-4.91173	0.000311737	0.001016
mut.MLLT3.KMT2A	Leukemic_S6	13	526	-1733.94	-8.47725	8.33838e-07	1.22293e-05
mut.MLLT3.KMT2A	Leukemic_S7	13	526	240.355	2.10722	0.0538081	0.067885
mut.MLLT3.KMT2A	Leukemic_S8	13	526	-601.488	-2.64364	0.0207219	0.0319909
mut.MLLT3.KMT2A	Leukemic_S9	13	526	-1635.27	-5.79292	6.64555e-05	0.000299893
mut.PML.RARA	Leukemic_S1	15	524	507.515	2.23037	0.0398742	0.0533649
mut.PML.RARA	Leukemic_S2	15	524	-164.505	-2.41311	0.0282152	0.0398855
mut.PML.RARA	Leukemic_S3	15	524	1031.76	11.2992	2.93523e-11	1.14797e-09
mut.PML.RARA	Leukemic_S4	15	524	-289.487	-1.77182	0.0966352	0.100338
mut.PML.RARA	Leukemic_S5	15	524	-584.214	-5.54575	2.8226e-05	0.000183987
mut.PML.RARA	Leukemic_S6	15	524	-784.761	-5.46854	3.0286e-05	0.000187024
mut.PML.RARA	Leukemic_S7	15	524	317.612	2.5481	0.0216499	0.0325664
mut.PML.RARA	Leukemic_S8	15	524	-400.35	-2.28553	0.0370456	0.0505414
mut.PML.RARA	Leukemic_S9	15	524	-1308.87	-5.97302	2.14454e-05	0.000148011
mut.RUNX1.RUNX1T1	Leukemic_S1	10	529	640.412	2.86589	0.0157698	0.0260602
mut.RUNX1.RUNX1T1	Leukemic_S2	10	529	81.693	0.748245	0.472518	0.255487
mut.RUNX1.RUNX1T1	Leukemic_S3	10	529	215.112	0.709505	0.4952	0.265305
mut.RUNX1.RUNX1T1	Leukemic_S4	10	529	-89.0833	-0.499186	0.628923	0.308751
mut.RUNX1.RUNX1T1	Leukemic_S5	10	529	-216.641	-1.26659	0.23434	0.172035
mut.RUNX1.RUNX1T1	Leukemic_S6	10	529	-434.701	-2.10575	0.0607744	0.0727619
mut.RUNX1.RUNX1T1	Leukemic_S7	10	529	178.768	1.24202	0.243038	0.176023
mut.RUNX1.RUNX1T1	Leukemic_S8	10	529	28.6359	0.133003	0.896967	0.367817
mut.RUNX1.RUNX1T1	Leukemic_S9	10	529	-502.737	-4.0547	0.0013381	0.00365114
mut.ASXL1	Leukemic_S1	51	488	-107.331	-0.523136	0.602731	0.304227
mut.ASXL1	Leukemic_S2	51	488	-131.673	-2.61641	0.0110316	0.0208764
mut.ASXL1	Leukemic_S3	51	488	-151.638	-0.864483	0.390898	0.226024
mut.ASXL1	Leukemic_S4	51	488	-33.8548	-0.320683	0.749552	0.338566
mut.ASXL1	Leukemic_S5	51	488	-51.4729	-0.372296	0.711027	0.335039
mut.ASXL1	Leukemic_S6	51	488	-247.758	-1.32198	0.191259	0.152288
mut.ASXL1	Leukemic_S7	51	488	-113.42	-1.3808	0.171821	0.150559
mut.ASXL1	Leukemic_S8	51	488	-103.852	-0.882145	0.38116	0.224585
mut.ASXL1	Leukemic_S9	51	488	58.7359	0.321987	0.74859	0.338566
mut.BCOR	Leukemic_S1	31	508	-524.666	-1.84874	0.0733713	0.0843986
mut.BCOR	Leukemic_S2	31	508	29.3553	0.431946	0.668481	0.321447
mut.BCOR	Leukemic_S3	31	508	-596.039	-2.48905	0.0181566	0.0284042
mut.BCOR	Leukemic_S4	31	508	169.379	1.38869	0.173834	0.150559
mut.BCOR	Leukemic_S5	31	508	352.47	2.71498	0.0101534	0.0203281
mut.BCOR	Leukemic_S6	31	508	38.4592	0.169841	0.866155	0.366134
mut.BCOR	Leukemic_S7	31	508	-178.183	-1.35615	0.184135	0.151493
mut.BCOR	Leukemic_S8	31	508	111.03	0.800567	0.428875	0.238483
mut.BCOR	Leukemic_S9	31	508	540.231	2.6486	0.0121273	0.021331
mut.BCORL1	Leukemic_S1	11	528	-73.4867	-0.205011	0.841422	0.360307
mut.BCORL1	Leukemic_S2	11	528	163.075	1.77834	0.103667	0.105181
mut.BCORL1	Leukemic_S3	11	528	-570.999	-1.38707	0.194859	0.153442
mut.BCORL1	Leukemic_S4	11	528	31.9629	0.121546	0.905602	0.367817
mut.BCORL1	Leukemic_S5	11	528	261.133	1.08462	0.302423	0.204825
mut.BCORL1	Leukemic_S6	11	528	-224.124	-0.506334	0.623306	0.308576
mut.BCORL1	Leukemic_S7	11	528	-98.9485	-0.422909	0.68103	0.324845
mut.BCORL1	Leukemic_S8	11	528	-88.107	-0.288563	0.77866	0.340896
mut.BCORL1	Leukemic_S9	11	528	405.441	1.0807	0.304297	0.204825
mut.CEBPA	Leukemic_S1	34	505	321.879	1.12096	0.269602	0.190557
mut.CEBPA	Leukemic_S2	34	505	212.168	4.09755	0.000186624	0.000714378
mut.CEBPA	Leukemic_S3	34	505	-198.168	-1.05669	0.297424	0.204075
mut.CEBPA	Leukemic_S4	34	505	-175.703	-1.23869	0.223376	0.168771
mut.CEBPA	Leukemic_S5	34	505	284.921	3.87768	0.000260239	0.000897091
mut.CEBPA	Leukemic_S6	34	505	824.762	7.041	4.05488e-09	7.92933e-08
mut.CEBPA	Leukemic_S7	34	505	-658.708	-4.62934	4.64654e-05	0.000247809
mut.CEBPA	Leukemic_S8	34	505	-237.301	-1.50503	0.140903	0.131207
mut.CEBPA	Leukemic_S9	34	505	-197.201	-1.44317	0.155771	0.139516
mut.DNMT3A	Leukemic_S1	112	427	-33.6195	-0.225682	0.821698	0.355756
mut.DNMT3A	Leukemic_S2	112	427	101.842	2.40759	0.0171408	0.0275498
mut.DNMT3A	Leukemic_S3	112	427	210.676	1.98053	0.0491422	0.0633611
mut.DNMT3A	Leukemic_S4	112	427	94.5171	1.31385	0.19052	0.152288
mut.DNMT3A	Leukemic_S5	112	427	109.141	1.20243	0.23088	0.172035
mut.DNMT3A	Leukemic_S6	112	427	297.365	2.58742	0.0103841	0.0203281
mut.DNMT3A	Leukemic_S7	112	427	133.968	1.89932	0.0591183	0.0715089
mut.DNMT3A	Leukemic_S8	112	427	198.566	2.54617	0.0116594	0.021331
mut.DNMT3A	Leukemic_S9	112	427	268.136	2.15651	0.0324178	0.044748
mut.EZH2	Leukemic_S1	13	526	-85.5264	-0.209446	0.837445	0.359918
mut.EZH2	Leukemic_S2	13	526	8.13986	0.0935274	0.926913	0.373728
mut.EZH2	Leukemic_S3	13	526	-44.0374	-0.151214	0.882199	0.366298
mut.EZH2	Leukemic_S4	13	526	136.598	0.696003	0.499043	0.266149
mut.EZH2	Leukemic_S5	13	526	-89.2783	-0.5807	0.571013	0.292563
mut.EZH2	Leukemic_S6	13	526	-191.453	-0.514929	0.6156	0.306053
mut.EZH2	Leukemic_S7	13	526	-90.7412	-0.521127	0.611216	0.305166
mut.EZH2	Leukemic_S8	13	526	47.2607	0.221636	0.828128	0.357222
mut.EZH2	Leukemic_S9	13	526	-182.436	-0.793466	0.441426	0.243158
mut.FLT3	Leukemic_S1	51	488	96.8287	0.485636	0.628898	0.308751
mut.FLT3	Leukemic_S2	51	488	18.6752	0.303116	0.762865	0.338566
mut.FLT3	Leukemic_S3	51	488	139.448	1.06772	0.289501	0.200989
mut.FLT3	Leukemic_S4	51	488	-146.444	-1.26924	0.209385	0.161626
mut.FLT3	Leukemic_S5	51	488	-294.123	-2.26485	0.0271832	0.0388952
mut.FLT3	Leukemic_S6	51	488	-473.446	-2.59377	0.0119233	0.021331
mut.FLT3	Leukemic_S7	51	488	74.2111	0.779466	0.438639	0.242762
mut.FLT3	Leukemic_S8	51	488	-235.404	-1.95428	0.0553083	0.0683087
mut.FLT3	Leukemic_S9	51	488	-550.639	-2.83799	0.00624699	0.0133265
mut.GATA2	Leukemic_S1	26	513	-406.858	-1.24339	0.224395	0.168771
mut.GATA2	Leukemic_S2	26	513	311.949	4.68079	6.32354e-05	0.000296777
mut.GATA2	Leukemic_S3	26	513	-760.362	-2.99386	0.005882	0.0127803
mut.GATA2	Leukemic_S4	26	513	-150.682	-0.987788	0.33195	0.217585
mut.GATA2	Leukemic_S5	26	513	360.634	4.40696	7.67861e-05	0.000333679
mut.GATA2	Leukemic_S6	26	513	782.694	4.7964	3.79821e-05	0.000220464
mut.GATA2	Leukemic_S7	26	513	-869.433	-4.66416	8.02038e-05	0.000336083
mut.GATA2	Leukemic_S8	26	513	-302.46	-1.57715	0.126516	0.121673
mut.GATA2	Leukemic_S9	26	513	-165.655	-0.90881	0.370764	0.222915
mut.IDH1	Leukemic_S1	40	499	243.363	1.04388	0.301995	0.204825
mut.IDH1	Leukemic_S2	40	499	136.285	2.11426	0.0400247	0.0533649
mut.IDH1	Leukemic_S3	40	499	-253.08	-1.32475	0.192096	0.152288
mut.IDH1	Leukemic_S4	40	499	177.235	1.52699	0.133676	0.126486
mut.IDH1	Leukemic_S5	40	499	233.03	1.77522	0.082448	0.0895706
mut.IDH1	Leukemic_S6	40	499	195.525	1.25607	0.214881	0.164785
mut.IDH1	Leukemic_S7	40	499	89.4441	0.865692	0.391058	0.226024
mut.IDH1	Leukemic_S8	40	499	104.901	0.901812	0.371677	0.222915
mut.IDH1	Leukemic_S9	40	499	-83.7762	-0.447085	0.656912	0.318494
mut.IDH2	Leukemic_S1	71	468	138.788	0.841903	0.401805	0.228854
mut.IDH2	Leukemic_S2	71	468	138.366	3.40209	0.000934254	0.00260991
mut.IDH2	Leukemic_S3	71	468	57.4047	0.433476	0.665675	0.321414
mut.IDH2	Leukemic_S4	71	468	333.309	3.84301	0.00021999	0.000806607
mut.IDH2	Leukemic_S5	71	468	65.0806	0.731094	0.466304	0.254472
mut.IDH2	Leukemic_S6	71	468	-5.61161	-0.043738	0.965195	0.386507
mut.IDH2	Leukemic_S7	71	468	10.1501	0.118427	0.905982	0.367817
mut.IDH2	Leukemic_S8	71	468	287.153	3.19566	0.00185685	0.00473618
mut.IDH2	Leukemic_S9	71	468	-121.907	-0.959389	0.339539	0.217695
mut.JAK2	Leukemic_S1	12	527	-147.483	-0.590924	0.565003	0.291394
mut.JAK2	Leukemic_S2	12	527	153.608	1.70824	0.113663	0.113983
mut.JAK2	Leukemic_S3	12	527	-501.402	-1.7754	0.102063	0.105045
mut.JAK2	Leukemic_S4	12	527	406.295	2.13035	0.0552833	0.0683087
mut.JAK2	Leukemic_S5	12	527	415.136	2.53803	0.0257734	0.0373333
mut.JAK2	Leukemic_S6	12	527	936.952	1.93515	0.0785069	0.0865242
mut.JAK2	Leukemic_S7	12	527	-146.017	-1.11282	0.287151	0.200544
mut.JAK2	Leukemic_S8	12	527	469.433	2.73682	0.0180634	0.0284042
mut.JAK2	Leukemic_S9	12	527	322.485	1.00301	0.336352	0.217695
mut.KRAS	Leukemic_S1	29	510	-43.5786	-0.145417	0.885329	0.366298
mut.KRAS	Leukemic_S2	29	510	-324.17	-4.11562	0.000267606	0.000897091
mut.KRAS	Leukemic_S3	29	510	54.8693	0.285538	0.777098	0.340896
mut.KRAS	Leukemic_S4	29	510	-250.728	-1.52282	0.138245	0.129763
mut.KRAS	Leukemic_S5	29	510	-341.131	-1.62016	0.115761	0.114137
mut.KRAS	Leukemic_S6	29	510	-214.634	-0.812195	0.423011	0.236343
mut.KRAS	Leukemic_S7	29	510	285.162	2.61048	0.0135056	0.0229653
mut.KRAS	Leukemic_S8	29	510	-168.087	-0.903187	0.3736	0.222915
mut.KRAS	Leukemic_S9	29	510	-19.2916	-0.0780807	0.938272	0.377012
mut.NPM1	Leukemic_S1	142	397	-278.774	-2.00889	0.0455691	0.059407
mut.NPM1	Leukemic_S2	142	397	138.929	3.58436	0.000410386	0.00126712
mut.NPM1	Leukemic_S3	142	397	191.753	2.15591	0.0318113	0.0444335
mut.NPM1	Leukemic_S4	142	397	79.4324	1.16626	0.244586	0.176057
mut.NPM1	Leukemic_S5	142	397	-133.003	-1.55118	0.122246	0.118538
mut.NPM1	Leukemic_S6	142	397	324.156	2.92012	0.00379457	0.00908607
mut.NPM1	Leukemic_S7	142	397	96.2758	1.46949	0.142914	0.132033
mut.NPM1	Leukemic_S8	142	397	68.985	0.920664	0.358042	0.222636
mut.NPM1	Leukemic_S9	142	397	-503.669	-4.47692	1.15051e-05	8.99926e-05
mut.NRAS	Leukemic_S1	85	454	204.264	1.15494	0.250496	0.179212
mut.NRAS	Leukemic_S2	85	454	-240.735	-5.13591	1.176e-06	1.53311e-05
mut.NRAS	Leukemic_S3	85	454	206.352	1.77506	0.0783381	0.0865242
mut.NRAS	Leukemic_S4	85	454	-100.47	-1.34103	0.182214	0.151493
mut.NRAS	Leukemic_S5	85	454	-241.337	-2.41857	0.0171342	0.0275498
mut.NRAS	Leukemic_S6	85	454	17.5511	0.119934	0.904747	0.367817
mut.NRAS	Leukemic_S7	85	454	171.765	2.48545	0.0141273	0.0236794
mut.NRAS	Leukemic_S8	85	454	57.6847	0.657376	0.51213	0.269454
mut.NRAS	Leukemic_S9	85	454	-150.604	-1.07833	0.283104	0.198902
mut.PDS5B	Leukemic_S1	16	523	-119.244	-0.305207	0.764182	0.338566
mut.PDS5B	Leukemic_S2	16	523	75.3843	0.845755	0.410032	0.230187
mut.PDS5B	Leukemic_S3	16	523	136.634	0.52889	0.60415	0.304227
mut.PDS5B	Leukemic_S4	16	523	-198.254	-1.36097	0.191844	0.152288
mut.PDS5B	Leukemic_S5	16	523	251.341	1.3262	0.203182	0.158929
mut.PDS5B	Leukemic_S6	16	523	253.857	0.848258	0.408842	0.230187
mut.PDS5B	Leukemic_S7	16	523	-204.449	-1.07983	0.296451	0.204075
mut.PDS5B	Leukemic_S8	16	523	-161.572	-0.867528	0.398376	0.22809
mut.PDS5B	Leukemic_S9	16	523	-45.5995	-0.146236	0.885579	0.366298
mut.PHF6	Leukemic_S1	19	520	11.2771	0.0299813	0.976393	0.38742
mut.PHF6	Leukemic_S2	19	520	33.4845	0.308098	0.761375	0.338566
mut.PHF6	Leukemic_S3	19	520	-357.762	-1.37088	0.186265	0.151768
mut.PHF6	Leukemic_S4	19	520	216.45	1.22721	0.2346	0.172035
mut.PHF6	Leukemic_S5	19	520	58.6137	0.303941	0.764412	0.338566
mut.PHF6	Leukemic_S6	19	520	57.8105	0.16911	0.867511	0.366134
mut.PHF6	Leukemic_S7	19	520	-313.055	-1.78325	0.0904566	0.0956152
mut.PHF6	Leukemic_S8	19	520	97.9925	0.522304	0.607391	0.304552
mut.PHF6	Leukemic_S9	19	520	208.489	0.745533	0.464939	0.254472
mut.PTPN11	Leukemic_S1	30	509	-558.467	-1.98289	0.0559339	0.0683618
mut.PTPN11	Leukemic_S2	30	509	-9.47888	-0.143659	0.886631	0.366298
mut.PTPN11	Leukemic_S3	30	509	62.2347	0.395418	0.694943	0.328781
mut.PTPN11	Leukemic_S4	30	509	185.216	1.25347	0.219178	0.166988
mut.PTPN11	Leukemic_S5	30	509	-111.733	-0.597298	0.554598	0.287925
mut.PTPN11	Leukemic_S6	30	509	7.8881	0.0309402	0.975512	0.38742
mut.PTPN11	Leukemic_S7	30	509	98.5211	0.909018	0.369695	0.222915
mut.PTPN11	Leukemic_S8	30	509	208.286	1.37553	0.178382	0.150559
mut.PTPN11	Leukemic_S9	30	509	-86.8507	-0.410839	0.683854	0.324845
mut.RAD21	Leukemic_S1	10	529	-537.85	-1.01816	0.334449	0.217695
mut.RAD21	Leukemic_S2	10	529	128.262	1.42837	0.184637	0.151493
mut.RAD21	Leukemic_S3	10	529	-495.781	-1.5494	0.154359	0.139315
mut.RAD21	Leukemic_S4	10	529	362.142	1.36377	0.204916	0.159224
mut.RAD21	Leukemic_S5	10	529	495.945	3.0623	0.0120148	0.021331
mut.RAD21	Leukemic_S6	10	529	859.515	3.01728	0.0135021	0.0229653
mut.RAD21	Leukemic_S7	10	529	-290.653	-1.73065	0.115469	0.114137
mut.RAD21	Leukemic_S8	10	529	252.456	0.933232	0.374279	0.222915
mut.RAD21	Leukemic_S9	10	529	84.256	0.349388	0.734132	0.338566
mut.RUNX1	Leukemic_S1	68	471	-119.926	-0.660845	0.510392	0.269454
mut.RUNX1	Leukemic_S2	68	471	-3.75069	-0.0921973	0.926716	0.373728
mut.RUNX1	Leukemic_S3	68	471	-367.01	-2.56222	0.0121808	0.021331
mut.RUNX1	Leukemic_S4	68	471	55.9078	0.633908	0.527744	0.275201
mut.RUNX1	Leukemic_S5	68	471	426.69	4.67175	9.40046e-06	7.87826e-05
mut.RUNX1	Leukemic_S6	68	471	-246.505	-1.77623	0.0789064	0.0865242
mut.RUNX1	Leukemic_S7	68	471	-64.1749	-0.943615	0.347403	0.219763
mut.RUNX1	Leukemic_S8	68	471	-26.6995	-0.26741	0.789765	0.343197
mut.RUNX1	Leukemic_S9	68	471	906.527	7.84493	3.22687e-12	1.89304e-10
mut.SF3B1	Leukemic_S1	26	513	-98.2422	-0.302369	0.764681	0.338566
mut.SF3B1	Leukemic_S2	26	513	-97.7475	-1.3934	0.174334	0.150559
mut.SF3B1	Leukemic_S3	26	513	-356.272	-1.38057	0.178895	0.150559
mut.SF3B1	Leukemic_S4	26	513	34.3782	0.319417	0.751625	0.338566
mut.SF3B1	Leukemic_S5	26	513	479.17	3.99311	0.000379603	0.00120375
mut.SF3B1	Leukemic_S6	26	513	412.965	1.90956	0.0663894	0.0778948
mut.SF3B1	Leukemic_S7	26	513	-102.209	-0.990899	0.32965	0.217291
mut.SF3B1	Leukemic_S8	26	513	85.7104	0.734056	0.468526	0.254501
mut.SF3B1	Leukemic_S9	26	513	735.223	4.42057	0.000113889	0.000460779
mut.SRSF2	Leukemic_S1	59	480	-36.8326	-0.181829	0.856221	0.363987
mut.SRSF2	Leukemic_S2	59	480	-17.1856	-0.332837	0.740189	0.338566
mut.SRSF2	Leukemic_S3	59	480	-47.2257	-0.295973	0.768135	0.338817
mut.SRSF2	Leukemic_S4	59	480	328.22	3.51307	0.000756003	0.00221755
mut.SRSF2	Leukemic_S5	59	480	103.693	0.942196	0.349116	0.219763
mut.SRSF2	Leukemic_S6	59	480	59.8439	0.410915	0.682249	0.324845
mut.SRSF2	Leukemic_S7	59	480	-43.7117	-0.575827	0.566247	0.291394
mut.SRSF2	Leukemic_S8	59	480	268.986	2.86101	0.00536957	0.0119744
mut.SRSF2	Leukemic_S9	59	480	200.382	1.4507	0.150716	0.137082
mut.STAG2	Leukemic_S1	40	499	217.538	0.943647	0.350257	0.219763
mut.STAG2	Leukemic_S2	40	499	-10.7917	-0.155466	0.877159	0.366298
mut.STAG2	Leukemic_S3	40	499	179.322	0.966989	0.338793	0.217695
mut.STAG2	Leukemic_S4	40	499	83.6462	0.662576	0.511029	0.269454
mut.STAG2	Leukemic_S5	40	499	-315.739	-2.38243	0.0213876	0.0325664
mut.STAG2	Leukemic_S6	40	499	-256.255	-1.21042	0.232527	0.172035
mut.STAG2	Leukemic_S7	40	499	-295.138	-3.01619	0.00408491	0.00958565
mut.STAG2	Leukemic_S8	40	499	74.835	0.639777	0.525378	0.275191
mut.STAG2	Leukemic_S9	40	499	-534.45	-3.37997	0.00142255	0.00379335
mut.TET2	Leukemic_S1	73	466	-477.169	-2.61364	0.0103953	0.0203281
mut.TET2	Leukemic_S2	73	466	18.1496	0.334147	0.739047	0.338566
mut.TET2	Leukemic_S3	73	466	-114.487	-0.914952	0.362427	0.222636
mut.TET2	Leukemic_S4	73	466	157.656	1.71317	0.0899783	0.0956152
mut.TET2	Leukemic_S5	73	466	-238.081	-1.96061	0.0530987	0.0677182
mut.TET2	Leukemic_S6	73	466	73.0068	0.467019	0.641575	0.31365
mut.TET2	Leukemic_S7	73	466	26.3658	0.321973	0.748146	0.338566
mut.TET2	Leukemic_S8	73	466	87.3711	0.909979	0.365026	0.222915
mut.TET2	Leukemic_S9	73	466	-345.312	-2.29342	0.0240396	0.0352571
mut.TP53	Leukemic_S1	54	485	826.105	3.95893	0.000188747	0.000714378
mut.TP53	Leukemic_S2	54	485	-251.356	-4.32687	5.4419e-05	0.000277608
mut.TP53	Leukemic_S3	54	485	140.3	0.886472	0.378698	0.224407
mut.TP53	Leukemic_S4	54	485	93.6181	0.951435	0.344825	0.219763
mut.TP53	Leukemic_S5	54	485	92.0125	0.83737	0.405293	0.229725
mut.TP53	Leukemic_S6	54	485	316.658	1.57975	0.119325	0.11667
mut.TP53	Leukemic_S7	54	485	-156.186	-1.64838	0.103988	0.105181
mut.TP53	Leukemic_S8	54	485	60.6722	0.531043	0.597181	0.303322
mut.TP53	Leukemic_S9	54	485	368.856	2.34109	0.0221819	0.0329444
mut.U2AF1	Leukemic_S1	28	511	-109.399	-0.357074	0.723572	0.338234
mut.U2AF1	Leukemic_S2	28	511	35.2512	0.454633	0.652659	0.317745
mut.U2AF1	Leukemic_S3	28	511	-191.997	-0.885874	0.382826	0.224585
mut.U2AF1	Leukemic_S4	28	511	-179.974	-1.38445	0.176276	0.150559
mut.U2AF1	Leukemic_S5	28	511	135.636	0.856396	0.398521	0.22809
mut.U2AF1	Leukemic_S6	28	511	-420.942	-1.9064	0.066103	0.0778948
mut.U2AF1	Leukemic_S7	28	511	-126.611	-1.00423	0.323186	0.214234
mut.U2AF1	Leukemic_S8	28	511	-278.147	-1.49509	0.145688	0.133544
mut.U2AF1	Leukemic_S9	28	511	425.843	1.83483	0.0764966	0.0863015
mut.WT1	Leukemic_S1	40	499	-262.276	-1.03658	0.3055	0.204825
mut.WT1	Leukemic_S2	40	499	95.2447	1.40824	0.165981	0.147535
mut.WT1	Leukemic_S3	40	499	40.349	0.276295	0.783493	0.341737
mut.WT1	Leukemic_S4	40	499	-95.2385	-0.921374	0.361488	0.222636
mut.WT1	Leukemic_S5	40	499	404.549	3.74658	0.000460891	0.00138657
mut.WT1	Leukemic_S6	40	499	551.155	3.05662	0.00369231	0.00902541
mut.WT1	Leukemic_S7	40	499	-239.969	-1.81563	0.0763472	0.0863015
mut.WT1	Leukemic_S8	40	499	-190.402	-1.36491	0.179123	0.150559
mut.WT1	Leukemic_S9	40	499	327.247	1.73105	0.0901756	0.0956152
mut.FLT3_ITD	Leukemic_S1	126	413	-262.662	-1.82706	0.0690501	0.0802144
mut.FLT3_ITD	Leukemic_S2	126	413	212.783	6.02701	6.19198e-09	1.03786e-07
mut.FLT3_ITD	Leukemic_S3	126	413	-35.7198	-0.360564	0.718752	0.337325
mut.FLT3_ITD	Leukemic_S4	126	413	-21.4376	-0.306476	0.759534	0.338566
mut.FLT3_ITD	Leukemic_S5	126	413	453.865	6.10199	3.95704e-09	7.92933e-08
mut.FLT3_ITD	Leukemic_S6	126	413	283.746	2.58411	0.0103453	0.0203281
mut.FLT3_ITD	Leukemic_S7	126	413	253.994	4.08892	5.85987e-05	0.000286475
mut.FLT3_ITD	Leukemic_S8	126	413	-12.1491	-0.152219	0.879157	0.366298
mut.FLT3_ITD	Leukemic_S9	126	413	588.783	4.92899	1.72664e-06	2.02586e-05

## Sheet: Table S7 - Cellstate Corr
Table S7. Spearman correlation between abundance of leukemic_S9 and immune cell states
Cluster	Immune cell state	cor	p.value
Cluster 1	Monocyte_S2	0.562338	0.00900411
Cluster 1	CD4_S1	-0.025974	0.912389
Cluster 1	NK_S3	0.172727	0.452299
Cluster 1	CD8_S2	0.437155	0.04752
Cluster 1	B_S4	0.518182	0.0174239
Cluster 2	Monocyte_S3	-0.131169	0.569526
Cluster 2	NK_S2	-0.0311688	0.894508
Cluster 2	CD8_S1	-0.0337662	0.885586
Cluster 2	B_S3	0.124066	0.592092
Cluster 3	CD4_S2	-0.396104	0.0765117
Cluster 3	CD8_S3	-0.192208	0.402154
Cluster 3	B_S1	0.211964	0.356318
Cluster 4	Monocyte_S1	-0.4	0.0734658
Cluster 4	NK_S1	0.0376623	0.872229
Cluster 4	CD8_S4	-0.061039	0.792927
Cluster 4	CD4_S3	0.193506	0.398927
Cluster 4	B_S2	-0.490909	0.0252515

## Sheet: Table S8 - LASSO selection
Table S8. LASSO frequency of ACE genes
Gene	LASSO frequency
ID2	1000
CST3	1000
GABARAP	1000
IL32	1000
NPDC1	1000
HINT1	1000
ITM2A	1000
SPINT2	1000
FXYD5	1000
LSP1	1000
DDIT4	1000
CALCRL	1000
HOPX	1000
SRGN	937
ALDH2	847
IFI6	847
MAP3K8	847
KRT18	847
ZFP36L2	770
CD52	770
KLF10	770
TMEM176B	622
CST7	622
AIF1	622
HLA-DQA1	357
LGALS3	357
TNFRSF4	357
IL3RA	357
CLEC11A	230
NKG7	115
MYL6	115
IL18	115
SLC11A1	17
BCL11A	17
IDS	17
CKLF	17
S100A11	2
B2M	2
CD34	2
TSC22D1	2
SCPEP1	2
CD74	0
HLA-DRA	0
HLA-DPA1	0
HLA-DPB1	0
S100A10	0
TYMP	0
FCN1	0
IFITM3	0
VCAN	0
MT2A	0
ATP6V0C	0
CTSS	0
HLA-B	0
HLA-DMA	0
VIM	0
PSAP	0
CPVL	0
LY6E	0
CD48	0
CRIP1	0
SERPINA1	0
HLA-DQB1	0
CD99	0
CD14	0
SLC7A7	0
FTH1	0
GSTP1	0
TMSB10	0
PCBP2	0
NFKBIA	0
HLA-A	0
PFN1	0
AHNAK	0
S100A4	0
KLRB1	0
CCL5	0
LGALS1	0
ITGB1	0
GZMA	0
SH3BGRL3	0
ACTB	0
ANXA2	0
S100A6	0
LTB	0
TAGLN2	0
CLIC1	0
COTL1	0
IL7R	0
GZMK	0
GAPDH	0
MAF	0
ANXA1	0
ALOX5AP	0
SYNE2	0
MYO1F	0
TNFRSF1B	0
PRDM1	0
TXN	0
LYZ	0
EEF1A1	0
MEF2C	0
SOX4	0
AREG	0
H2AFY	0
LDHB	0
ITM2C	0
ANKRD28	0
HMGA1	0
LST1	0
TUBA1B	0
NAP1L1	0
STMN1	0
SELL	0
IMPDH2	0
CDK6	0
EIF3E	0
TALDO1	0
TKT	0
EGFL7	0
SPINK2	0
GSN	0
TUBB	0
H1F0	0
CD82	0
ENO1	0
SERPINB1	0
FLT3	0
GNA15	0
PDLIM1	0
CAT	0
IGFBP7	0
FOS	0
TYROBP	0
ADAM28	0
SSBP2	0
TCF4	0
SAMHD1	0
RUNX2	0
IFITM1	0
SATB1	0
CD3E	0
FCER1G	0
RNF130	0
CYTH4	0
ITGB7	0
SEMA4D	0
NREP	0
CD36	0
ITGB2	0
CTSD	0
ARPC5	0
GLIPR1	0
SVIL	0
DNTT	0
ALOX5	0
NPTX2	0
SLC38A1	0
CD200	0
KLF6	0
TFPI	0
MAP7	0
LMNA	0
PTP4A3	0
TSC22D3	0
PIM1	0
ANGPT1	0
HLA-DRB5	0
HLA-DRB1	0
LTA4H	0
ACTG1	0
PSME2	0
IFI30	0
NEAT1	0
EEF1B2	0
ZFAS1	0
FKBP1A	0
PRSS57	0
TPT1	0
RILPL2	0
SNHG7	0
SMIM24	0
EBPL	0
HCST	0
ACY3	0
CALM2	0
JCHAIN	0
NEGR1	0
PLD4	0
BMI1	0
JAML	0
BGLAP	0
TRG-AS1	0
ADGRE5	0
GPR34	0
S100Z	0
CNST	0

## Sheet: Table S9 - ACEsig genes
Table 9. Genes included in ACEsig model
Gene	β coef	exp(coef)	se(coef)	z	Pr(>|z|)
CALCRL	0.516706	1.6765	0.177275	2.91472	0.00356009
CST3	-0.135377	0.873386	0.0532407	-2.54274	0.0109986
DDIT4	0.147012	1.15837	0.0634074	2.31853	0.0204208
GABARAP	-0.503454	0.604439	0.176495	-2.85251	0.00433751
HOPX	0.110457	1.11679	0.0406871	2.71478	0.00663199
ID2	0.139516	1.14972	0.0745719	1.87089	0.0613597
IL32	-0.310282	0.73324	0.140401	-2.20997	0.0271072
ITM2A	-0.151791	0.859168	0.0504492	-3.00878	0.00262296
LSP1	0.223799	1.25082	0.0993485	2.25266	0.0242804
NPDC1	0.11082	1.11719	0.0713047	1.55417	0.120143
SPINT2	0.245331	1.27804	0.0796637	3.07959	0.00207289
SRGN	0.382375	1.46576	0.171634	2.22785	0.0258903

## Sheet: Table S10 - Published Signature
Table S10. The 8 published prognostic models
Signature	Gene	Coefficent
LSC17	DNMT3B	0.0874
LSC17	ZBTB46	-0.0347
LSC17	NYNRIN	0.00865
LSC17	ARHGAP22	-0.0138
LSC17	LAPTM4B	0.00582
LSC17	MMRN1	0.0258
LSC17	DPYSL3	0.0284
LSC17	KIAA0125	0.0196
LSC17	CDK6	-0.0704
LSC17	CPXM1	-0.0258
LSC17	SOCS2	0.0271
LSC17	SMIM24	-0.0226
LSC17	EMP1	0.0146
LSC17	NGFRAP1	0.0465
LSC17	CD34	0.0338
LSC17	AKR1C3	-0.0402
LSC17	GPR56	0.0501
GENE4	ENPP4	0.153
GENE4	KLF9	0.2
GENE4	TUBA4A	0.104
GENE4	CD247	-0.3
CODEG22	KIF20A	-0.0248601
CODEG22	GJB6	-0.0848232
CODEG22	RBP7	-0.0103166
CODEG22	CMTM2	0.0652081
CODEG22	TMEM56	-0.0735862
CODEG22	QPCT	-0.0161931
CODEG22	TNFAIP8	-0.0938626
CODEG22	GRK6	0.0174949
CODEG22	LGALSL	0.0934802
CODEG22	GZMB	0.0820123
CODEG22	NELL2	-0.0691075
CODEG22	PLEKHA5	-0.001375
CODEG22	MIB1	-0.0003759
CODEG22	SLC14A1	-0.0372602
CODEG22	BMX	-0.0370195
CODEG22	SPINK2	0.0387277
CODEG22	UROD	0.0615786
CODEG22	IL1R2	0.187305
CODEG22	FGFBP2	0.0911979
CODEG22	CYP4F2	-0.0541509
CODEG22	VNN1	0.0721061
CODEG22	NRXN2	0.0133819
iScore	ALOX5	0.0717949
iScore	AP2S1	-0.327758
iScore	ATP2B1	-0.242876
iScore	ATP8B4	-0.129756
iScore	CAPZB	0.387679
iScore	CD38	-0.0760118
iScore	CD79A	0.0233056
iScore	CST3	-0.273701
iScore	CTSG	0.0823702
iScore	CXCL2	0.0735338
iScore	CYBA	-0.125345
iScore	FCN1	0.0303102
iScore	FGR	0.150337
iScore	FYB1	-0.343
iScore	FYN	0.0670959
iScore	GSTP1	0.270738
iScore	HOMER3	-0.0672333
iScore	IRAK3	0.153421
iScore	KMT2E	-0.374836
iScore	MEF2C	0.0247402
iScore	MPO	-0.0230018
iScore	PSMA6	0.111952
iScore	PSME1	-0.173191
iScore	RGCC	0.0964786
iScore	SAMHD1	0.207388
iScore	SLC11A1	-0.252146
iScore	SLC2A3	-0.0710339
iScore	TFPI	0.0470136
iScore	TMEM176B	-0.049179
iScore	TNFRSF1B	0.0631416
iScore	TYROBP	0.00631722
iScore	VSIR	0.110296
iScore	CHMP4B	-0.168253
iScore	CCL7	0.0424852
iScore	EIF2AK2	0.0926603
iScore	HMOX1	0.072505
iScore	PABPC1	-0.0700082
iScore	RETN	0.020684
PI3	CALCRL	1.734
PI3	LSP1	1.092
PI3	CD109	0.826
Niche	ADAMTS4	-0.066
Niche	ZBTB21	-0.079
Niche	HAS2	-0.035
Niche	SPAG9	-0.104
Niche	KITLG	0.345
Niche	CXCL3	0.021
Niche	MEDAG	0.224
Niche	PTGDS	0.094
Niche	ARPC5L	0.269
Niche	UHRF1BP1L	-0.0008
Niche	SMAD7	-0.069
Niche	ANXA2	0.032
Niche	ELL2	-0.072
CD8Ferr	VEGFA	-0.136
CD8Ferr	KLHL24	-0.034
CD8Ferr	ATG3	0.031
CD8Ferr	EIF2AK4	0.146
CD8Ferr	IDH1	0.186
CD8Ferr	HSPB1	0.297
AFG16	ARID1A	-0.409
AFG16	CCND3	0.49
AFG16	DDX41	-0.127
AFG16	DPH5	-0.115
AFG16	FTSJ3	0.04
AFG16	GPX4	-0.201
AFG16	LIPT1	-0.167
AFG16	MAU2	-1.084
AFG16	MED9	0.039
AFG16	MRPS22	-0.31
AFG16	NUDCD3	-0.387
AFG16	OGDH	-0.228
AFG16	PDSS2	-0.051
AFG16	PPCDC	0.505
AFG16	SMARCB1	0.72
AFG16	UROD	0.037
